# Supplementary material for: 2-[(1S,3S)-3-Acetyl-2,2-dimethyl­cyclo­butyl]-N-(m-tol­yl)acetamide
Source: Acta Crystallogr Sect E Struct Rep Online. 2007 Dec 18;64(Pt 1):o291. doi: 10.1107/S160053680706641X (PMC2915342; doi:10.1107/S160053680706641X)
Supplement: Supplementary file 1 [file e-64-0o291-sup1.cif]

##############################################################################
###                                                                        ###
###        Electronic paper (Acta Crystallographica Section E)             ###
###                                                                        ###
##############################################################################
#                                                                            #
# This CIF contains the data in a paper accepted for publication in Acta     #
# Crystallographica Section E. It conforms to the requirements of Notes      #
# for Authors for Section E, and has been peer reviewed under the auspices   #
# of the IUCr Commission on Journals.                                        #
#                                                                            #
# Full details of the Crystallographic Information File format               #
# are given in the paper "The Crystallographic Information File (CIF):       #
# a New Standard Archive File for Crystallography" by S. R. Hall, F. H.      #
# Allen and I. D. Brown [Acta Cryst. (1991), A47, 655-685].                  #
#                                                                            #
# The current version of the core CIF dictionary is obtainable from          #
# ftp://ftp.iucr.org/pub/cif_core.dic. The current version number is 2.1.    #
#                                                                            #
# Software is freely available for graphical display of the structure(s) in  #
# this CIF.  For information consult the CIF home page http://www.iucr.org/  #
# cif/home.html                                                              #
#                                                                            #
##############################################################################
                                             
data_I
_audit_creation_method     SHELXL97
_chemical_name_systematic
;
2-[(1<i>S</i>,3S)-3-Acetyl-2,2-dimethylcyclobutyl]-<i>N</i>-(<i>m</i>-
tolyl)acetamide
;
_chemical_name_common     ?
_chemical_formula_moiety     'C17 H23 N O2'
_chemical_formula_sum     'C17 H23 N O2'
_chemical_formula_iupac     'C17 H23 N O2'
_chemical_formula_weight     273.36
_chemical_melting_point     367
_symmetry_cell_setting     orthorhombic
_symmetry_space_group_name_H-M     'P b c a'
_symmetry_space_group_name_Hall     '-P 2ac 2ab'
loop_
    _symmetry_equiv_pos_as_xyz
    'x, y, z'
    '-x+1/2, -y, z+1/2'
    '-x, y+1/2, -z+1/2'
    'x+1/2, -y+1/2, -z'
    '-x, -y, -z'
    'x-1/2, y, -z-1/2'
    'x, -y-1/2, z-1/2'
    '-x-1/2, y-1/2, z'
_cell_length_a     12.513(3)
_cell_length_b     9.5190(19)
_cell_length_c     26.844(5)
_cell_angle_alpha     90.00
_cell_angle_beta     90.00
_cell_angle_gamma     90.00
_cell_volume     3197.4(11)
_cell_formula_units_Z     8
_cell_measurement_reflns_used     25
_cell_measurement_theta_min     8
_cell_measurement_theta_max     13
_cell_measurement_temperature     293(2)
_exptl_crystal_description     quadrate
_exptl_crystal_colour     colourless
_exptl_crystal_size_max     0.40
_exptl_crystal_size_mid     0.20
_exptl_crystal_size_min     0.20
_exptl_crystal_density_diffrn     1.136
_exptl_crystal_density_meas     ?
_exptl_crystal_density_method     'not measured'
_exptl_crystal_F_000     1184
_exptl_absorpt_coefficient_mu     0.074
_exptl_absorpt_correction_type     psi-scan
_exptl_absorpt_process_details     '(North <i>et al.</i>,  1968)'
_exptl_absorpt_correction_T_min     0.9511
_exptl_absorpt_correction_T_max     0.9754
_exptl_special_details
;
;
_diffrn_ambient_temperature     293(2)
_diffrn_radiation_type     MoK\a
_diffrn_radiation_wavelength     0.71073
_diffrn_radiation_source     'fine-focus sealed tube'
_diffrn_radiation_monochromator     graphite
_diffrn_measurement_device_type     'Enraf--Nonius CAD-4'
_diffrn_measurement_method     \w/2\q
_diffrn_detector_area_resol_mean     ?
_diffrn_reflns_number     3150
_diffrn_reflns_av_R_equivalents     0.0322
_diffrn_reflns_av_sigmaI/netI     0.0534
_diffrn_reflns_theta_min     1.52
_diffrn_reflns_theta_max     25.97
_diffrn_reflns_theta_full     25.97
_diffrn_measured_fraction_theta_max     0.997
_diffrn_measured_fraction_theta_full     0.997
_diffrn_reflns_limit_h_min     0
_diffrn_reflns_limit_h_max     15
_diffrn_reflns_limit_k_min     0
_diffrn_reflns_limit_k_max     11
_diffrn_reflns_limit_l_min     0
_diffrn_reflns_limit_l_max     32
_diffrn_standards_number     3
_diffrn_standards_interval_count     200
_diffrn_standards_interval_time     120
_diffrn_standards_decay_%     0
_refine_special_details
;
 Refinement of F^2^ against ALL reflections.  The weighted R-factor wR and
 goodness of fit S are based on F^2^, conventional R-factors R are based
 on F, with F set to zero for negative F^2^. The threshold expression of
 F^2^ > 2sigma(F^2^) is used only for calculating R-factors(gt) etc. and is
 not relevant to the choice of reflections for refinement.  R-factors based
 on F^2^ are statistically about twice as large as those based on F, and R-
 factors based on ALL data will be even larger.
;
_reflns_number_total     3120
_reflns_number_gt     1385
_reflns_threshold_expression     I>2\s(I)
_refine_ls_structure_factor_coef     Fsqd
_refine_ls_matrix_type     full
_refine_ls_R_factor_all     0.1536
_refine_ls_R_factor_gt     0.0732
_refine_ls_wR_factor_gt     0.1425
_refine_ls_wR_factor_ref     0.1701
_refine_ls_goodness_of_fit_ref     1.036
_refine_ls_restrained_S_all     1.036
_refine_ls_number_reflns     3120
_refine_ls_number_parameters     181
_refine_ls_number_restraints     0
_refine_ls_hydrogen_treatment     constr
_refine_ls_weighting_scheme     calc
_refine_ls_weighting_details
                 'calc w = 1/[\s^2^(Fo^2^)+(0.05P)^2^] where P=(Fo^2^+2Fc^2^)/3'
_atom_sites_solution_hydrogens     geom
_atom_sites_solution_primary     direct
_atom_sites_solution_secondary     difmap
_refine_ls_shift/su_max     0.000
_refine_ls_shift/su_mean     0.000
_refine_diff_density_max     0.140
_refine_diff_density_min     -0.143
_refine_ls_extinction_method     none
_refine_ls_extinction_coef     ?
loop_
    _atom_type_symbol
    _atom_type_description
    _atom_type_scat_dispersion_real
    _atom_type_scat_dispersion_imag
    _atom_type_scat_source
    'C' 'C' 0.0033 0.0016
                         'International Tables Vol C Tables 4.2.6.8 and 6.1.1.4'
    'H' 'H' 0.0000 0.0000
                         'International Tables Vol C Tables 4.2.6.8 and 6.1.1.4'
    'N' 'N' 0.0061 0.0033
                         'International Tables Vol C Tables 4.2.6.8 and 6.1.1.4'
    'O' 'O' 0.0106 0.0060
                         'International Tables Vol C Tables 4.2.6.8 and 6.1.1.4'
_computing_data_collection     'CAD-4 Software (Enraf--Nonius, 1989)'
_computing_cell_refinement     'CAD-4 Software (Enraf--Nonius, 1989)'
_computing_data_reduction     'XCAD4 (Harms & Wocadlo, 1995)'
_computing_structure_solution     'SHELXS97 (Sheldrick, 1997a)'
_computing_structure_refinement     'SHELXL97 (Sheldrick, 1997a)'
_computing_molecular_graphics     'SHELXTL (Sheldrick, 1997b)'
_computing_publication_material     'SHELXTL (Sheldrick, 1997b)'
loop_
    _atom_site_type_symbol
    _atom_site_label
    _atom_site_fract_x
    _atom_site_fract_y
    _atom_site_fract_z
    _atom_site_U_iso_or_equiv
    _atom_site_adp_type
    _atom_site_calc_flag
    _atom_site_refinement_flags
    _atom_site_occupancy
    _atom_site_disorder_assembly
    _atom_site_disorder_group
    N N 0.7095(2) 0.0658(3) 0.68825(10) 0.0721(8) Uani d . 1 . .
    H H0A 0.7277 -0.0171 0.6977 0.087 Uiso calc R 1 . .
    O O1 0.6178(2) -0.0407(3) 0.92753(10) 0.1064(9) Uani d . 1 . .
    C C1 0.4701(3) 0.1175(5) 0.93668(16) 0.1272(16) Uani d . 1 . .
    H H1A 0.4414 0.0449 0.9576 0.191 Uiso calc R 1 . .
    H H1B 0.4227 0.1333 0.9091 0.191 Uiso calc R 1 . .
    H H1C 0.4774 0.2026 0.9556 0.191 Uiso calc R 1 . .
    O O2 0.7021(2) 0.2940(2) 0.71316(9) 0.0883(8) Uani d . 1 . .
    C C2 0.5782(3) 0.0728(4) 0.91735(14) 0.0830(11) Uani d . 1 . .
    C C3 0.6333(3) 0.1758(3) 0.88408(12) 0.0684(9) Uani d . 1 . .
    H H3A 0.6270 0.2708 0.8978 0.082 Uiso calc R 1 . .
    C C4 0.5977(3) 0.1749(3) 0.82785(11) 0.0643(9) Uani d . 1 . .
    C C5 0.7192(2) 0.1983(3) 0.81526(11) 0.0642(8) Uani d . 1 . .
    H H5A 0.7331 0.2993 0.8128 0.077 Uiso calc R 1 . .
    C C6 0.7475(3) 0.1488(4) 0.86728(11) 0.0777(10) Uani d . 1 . .
    H H6A 0.7682 0.0507 0.8688 0.093 Uiso calc R 1 . .
    H H6B 0.7999 0.2077 0.8838 0.093 Uiso calc R 1 . .
    C C7 0.5230(3) 0.2938(4) 0.81276(14) 0.1015(13) Uani d . 1 . .
    H H7A 0.4510 0.2698 0.8216 0.152 Uiso calc R 1 . .
    H H7B 0.5274 0.3081 0.7774 0.152 Uiso calc R 1 . .
    H H7C 0.5435 0.3784 0.8297 0.152 Uiso calc R 1 . .
    C C8 0.5565(3) 0.0333(3) 0.81108(12) 0.0782(10) Uani d . 1 . .
    H H8A 0.4824 0.0246 0.8197 0.117 Uiso calc R 1 . .
    H H8B 0.5966 -0.0397 0.8272 0.117 Uiso calc R 1 . .
    H H8C 0.5645 0.0249 0.7756 0.117 Uiso calc R 1 . .
    C C9 0.7689(3) 0.1250(3) 0.77045(12) 0.0771(10) Uani d . 1 . .
    H H9A 0.8452 0.1427 0.7705 0.092 Uiso calc R 1 . .
    H H9B 0.7584 0.0245 0.7738 0.092 Uiso calc R 1 . .
    C C10 0.7236(3) 0.1716(3) 0.72154(12) 0.0662(9) Uani d . 1 . .
    C C11 0.6677(3) 0.0789(3) 0.63926(13) 0.0650(9) Uani d . 1 . .
    C C12 0.5888(3) 0.1753(3) 0.62739(16) 0.0855(11) Uani d . 1 . .
    H H12A 0.5602 0.2353 0.6513 0.103 Uiso calc R 1 . .
    C C13 0.5545(3) 0.1783(4) 0.57870(19) 0.1012(13) Uani d . 1 . .
    H H13A 0.5033 0.2443 0.5698 0.121 Uiso calc R 1 . .
    C C14 0.5914(3) 0.0904(4) 0.54333(16) 0.0931(12) Uani d . 1 . .
    H H14A 0.5657 0.0978 0.5109 0.112 Uiso calc R 1 . .
    C C15 0.6686(3) -0.0127(4) 0.55487(14) 0.0801(10) Uani d . 1 . .
    C C16 0.7049(3) -0.0140(3) 0.60417(13) 0.0723(9) Uani d . 1 . .
    H H16A 0.7559 -0.0800 0.6135 0.087 Uiso calc R 1 . .
    C C17 0.7134(3) -0.1128(5) 0.51691(14) 0.1146(14) Uani d . 1 . .
    H H17A 0.6788 -0.0977 0.4854 0.172 Uiso calc R 1 . .
    H H17B 0.7011 -0.2077 0.5276 0.172 Uiso calc R 1 . .
    H H17C 0.7888 -0.0971 0.5134 0.172 Uiso calc R 1 . .
loop_
    _atom_site_aniso_label
    _atom_site_aniso_U_11
    _atom_site_aniso_U_22
    _atom_site_aniso_U_33
    _atom_site_aniso_U_12
    _atom_site_aniso_U_13
    _atom_site_aniso_U_23
    N 0.088(2) 0.0515(15) 0.077(2) 0.0067(14) 0.0022(16) 0.0046(15)
    O1 0.115(2) 0.099(2) 0.105(2) -0.0141(18) -0.0003(17) 0.0199(17)
    C1 0.085(3) 0.175(4) 0.122(4) -0.020(3) 0.026(3) -0.006(3)
    O2 0.124(2) 0.0526(14) 0.0881(17) -0.0010(13) 0.0038(15) 0.0082(12)
    C2 0.102(3) 0.079(2) 0.068(2) -0.015(2) -0.003(2) -0.007(2)
    C3 0.078(2) 0.0583(18) 0.069(2) -0.0117(18) 0.0023(18) -0.0043(17)
    C4 0.074(2) 0.0616(19) 0.057(2) -0.0020(17) -0.0052(17) 0.0061(16)
    C5 0.063(2) 0.0605(19) 0.070(2) -0.0078(16) 0.0058(17) 0.0026(17)
    C6 0.067(2) 0.092(2) 0.074(2) -0.0174(18) -0.0040(19) 0.006(2)
    C7 0.097(3) 0.098(3) 0.110(3) 0.025(2) 0.002(2) 0.015(2)
    C8 0.077(2) 0.081(2) 0.077(2) -0.0201(19) -0.0042(19) 0.0009(19)
    C9 0.080(2) 0.072(2) 0.079(2) 0.0042(18) 0.008(2) 0.0053(19)
    C10 0.078(2) 0.0522(19) 0.069(2) 0.0044(18) 0.0147(18) 0.0129(19)
    C11 0.067(2) 0.0499(18) 0.079(2) -0.0047(16) 0.0074(19) 0.0102(19)
    C12 0.084(3) 0.059(2) 0.113(3) 0.013(2) 0.001(2) -0.003(2)
    C13 0.090(3) 0.096(3) 0.117(4) 0.002(3) -0.022(3) 0.011(3)
    C14 0.088(3) 0.090(3) 0.101(3) -0.015(2) -0.025(2) 0.014(3)
    C15 0.085(3) 0.085(3) 0.071(3) -0.012(2) 0.003(2) 0.000(2)
    C16 0.074(2) 0.068(2) 0.075(2) 0.0018(19) 0.012(2) 0.006(2)
    C17 0.109(3) 0.153(4) 0.081(3) 0.001(3) 0.017(2) -0.036(3)
_geom_special_details
;
 All esds (except the esd in the dihedral angle between two l.s. planes)
 are estimated using the full covariance matrix.  The cell esds are taken
 into account individually in the estimation of esds in distances, angles
 and torsion angles; correlations between esds in cell parameters are only
 used when they are defined by crystal symmetry.  An approximate (isotropic)
 treatment of cell esds is used for estimating esds involving l.s. planes.
;
loop_
    _geom_bond_atom_site_label_1
    _geom_bond_atom_site_label_2
    _geom_bond_site_symmetry_2
    _geom_bond_distance
    _geom_bond_publ_flag
    N C10 . 1.357(4) ?
    N C11 . 1.421(4) ?
    N H0A . 0.8600 ?
    O1 C2 . 1.219(4) ?
    C1 C2 . 1.510(5) ?
    C1 H1A . 0.9600 ?
    C1 H1B . 0.9600 ?
    C1 H1C . 0.9600 ?
    O2 C10 . 1.217(3) ?
    C2 C3 . 1.495(4) ?
    C3 C6 . 1.521(4) ?
    C3 C4 . 1.574(4) ?
    C3 H3A . 0.9800 ?
    C4 C8 . 1.512(4) ?
    C4 C7 . 1.522(4) ?
    C4 C5 . 1.573(4) ?
    C5 C6 . 1.516(4) ?
    C5 C9 . 1.523(4) ?
    C5 H5A . 0.9800 ?
    C6 H6A . 0.9700 ?
    C6 H6B . 0.9700 ?
    C7 H7A . 0.9600 ?
    C7 H7B . 0.9600 ?
    C7 H7C . 0.9600 ?
    C8 H8A . 0.9600 ?
    C8 H8B . 0.9600 ?
    C8 H8C . 0.9600 ?
    C9 C10 . 1.497(4) ?
    C9 H9A . 0.9700 ?
    C9 H9B . 0.9700 ?
    C11 C16 . 1.374(4) ?
    C11 C12 . 1.384(4) ?
    C12 C13 . 1.376(5) ?
    C12 H12A . 0.9300 ?
    C13 C14 . 1.347(5) ?
    C13 H13A . 0.9300 ?
    C14 C15 . 1.411(5) ?
    C14 H14A . 0.9300 ?
    C15 C16 . 1.399(4) ?
    C15 C17 . 1.504(5) ?
    C16 H16A . 0.9300 ?
    C17 H17A . 0.9600 ?
    C17 H17B . 0.9600 ?
    C17 H17C . 0.9600 ?
loop_
    _geom_angle_atom_site_label_1
    _geom_angle_atom_site_label_2
    _geom_angle_atom_site_label_3
    _geom_angle_site_symmetry_1
    _geom_angle_site_symmetry_3
    _geom_angle
    _geom_angle_publ_flag
    C10 N C11 . . 126.3(3) ?
    C10 N H0A . . 116.9 ?
    C11 N H0A . . 116.9 ?
    C2 C1 H1A . . 109.5 ?
    C2 C1 H1B . . 109.5 ?
    H1A C1 H1B . . 109.5 ?
    C2 C1 H1C . . 109.5 ?
    H1A C1 H1C . . 109.5 ?
    H1B C1 H1C . . 109.5 ?
    O1 C2 C3 . . 121.8(4) ?
    O1 C2 C1 . . 122.5(4) ?
    C3 C2 C1 . . 115.7(4) ?
    C2 C3 C6 . . 120.0(3) ?
    C2 C3 C4 . . 116.1(3) ?
    C6 C3 C4 . . 88.9(2) ?
    C2 C3 H3A . . 110.1 ?
    C6 C3 H3A . . 110.1 ?
    C4 C3 H3A . . 110.1 ?
    C8 C4 C7 . . 112.0(3) ?
    C8 C4 C3 . . 112.7(3) ?
    C7 C4 C3 . . 115.2(3) ?
    C8 C4 C5 . . 113.0(3) ?
    C7 C4 C5 . . 115.5(3) ?
    C3 C4 C5 . . 86.1(2) ?
    C6 C5 C9 . . 119.3(3) ?
    C6 C5 C4 . . 89.1(2) ?
    C9 C5 C4 . . 120.0(3) ?
    C6 C5 H5A . . 108.9 ?
    C9 C5 H5A . . 108.9 ?
    C4 C5 H5A . . 108.9 ?
    C3 C6 C5 . . 90.0(2) ?
    C3 C6 H6A . . 113.6 ?
    C5 C6 H6A . . 113.6 ?
    C3 C6 H6B . . 113.6 ?
    C5 C6 H6B . . 113.6 ?
    H6A C6 H6B . . 110.9 ?
    C4 C7 H7A . . 109.5 ?
    C4 C7 H7B . . 109.5 ?
    H7A C7 H7B . . 109.5 ?
    C4 C7 H7C . . 109.5 ?
    H7A C7 H7C . . 109.5 ?
    H7B C7 H7C . . 109.5 ?
    C4 C8 H8A . . 109.5 ?
    C4 C8 H8B . . 109.5 ?
    H8A C8 H8B . . 109.5 ?
    C4 C8 H8C . . 109.5 ?
    H8A C8 H8C . . 109.5 ?
    H8B C8 H8C . . 109.5 ?
    C10 C9 C5 . . 113.7(3) ?
    C10 C9 H9A . . 108.8 ?
    C5 C9 H9A . . 108.8 ?
    C10 C9 H9B . . 108.8 ?
    C5 C9 H9B . . 108.8 ?
    H9A C9 H9B . . 107.7 ?
    O2 C10 N . . 124.0(3) ?
    O2 C10 C9 . . 121.9(3) ?
    N C10 C9 . . 114.0(3) ?
    C16 C11 C12 . . 120.7(4) ?
    C16 C11 N . . 116.9(3) ?
    C12 C11 N . . 122.3(3) ?
    C13 C12 C11 . . 117.0(4) ?
    C13 C12 H12A . . 121.5 ?
    C11 C12 H12A . . 121.5 ?
    C14 C13 C12 . . 123.4(4) ?
    C14 C13 H13A . . 118.3 ?
    C12 C13 H13A . . 118.3 ?
    C13 C14 C15 . . 120.8(4) ?
    C13 C14 H14A . . 119.6 ?
    C15 C14 H14A . . 119.6 ?
    C16 C15 C14 . . 115.9(3) ?
    C16 C15 C17 . . 120.9(4) ?
    C14 C15 C17 . . 123.2(4) ?
    C11 C16 C15 . . 122.2(3) ?
    C11 C16 H16A . . 118.9 ?
    C15 C16 H16A . . 118.9 ?
    C15 C17 H17A . . 109.5 ?
    C15 C17 H17B . . 109.5 ?
    H17A C17 H17B . . 109.5 ?
    C15 C17 H17C . . 109.5 ?
    H17A C17 H17C . . 109.5 ?
    H17B C17 H17C . . 109.5 ?
loop_
    _geom_torsion_atom_site_label_1
    _geom_torsion_atom_site_label_2
    _geom_torsion_atom_site_label_3
    _geom_torsion_atom_site_label_4
    _geom_torsion_site_symmetry_1
    _geom_torsion_site_symmetry_2
    _geom_torsion_site_symmetry_3
    _geom_torsion_site_symmetry_4
    _geom_torsion
    _geom_torsion_publ_flag
    O1 C2 C3 C6 . . . . -7.8(5) ?
    C1 C2 C3 C6 . . . . 173.1(3) ?
    O1 C2 C3 C4 . . . . 97.1(4) ?
    C1 C2 C3 C4 . . . . -82.0(4) ?
    C2 C3 C4 C8 . . . . -27.7(4) ?
    C6 C3 C4 C8 . . . . 95.5(3) ?
    C2 C3 C4 C7 . . . . 102.6(4) ?
    C6 C3 C4 C7 . . . . -134.3(3) ?
    C2 C3 C4 C5 . . . . -141.0(3) ?
    C6 C3 C4 C5 . . . . -17.8(2) ?
    C8 C4 C5 C6 . . . . -95.2(3) ?
    C7 C4 C5 C6 . . . . 134.0(3) ?
    C3 C4 C5 C6 . . . . 17.9(2) ?
    C8 C4 C5 C9 . . . . 28.6(4) ?
    C7 C4 C5 C9 . . . . -102.2(3) ?
    C3 C4 C5 C9 . . . . 141.7(3) ?
    C2 C3 C6 C5 . . . . 138.2(3) ?
    C4 C3 C6 C5 . . . . 18.5(2) ?
    C9 C5 C6 C3 . . . . -142.9(3) ?
    C4 C5 C6 C3 . . . . -18.5(2) ?
    C6 C5 C9 C10 . . . . 172.5(3) ?
    C4 C5 C9 C10 . . . . 64.8(4) ?
    C11 N C10 O2 . . . . -0.5(5) ?
    C11 N C10 C9 . . . . 179.7(3) ?
    C5 C9 C10 O2 . . . . 40.0(5) ?
    C5 C9 C10 N . . . . -140.2(3) ?
    C10 N C11 C16 . . . . 149.2(3) ?
    C10 N C11 C12 . . . . -34.2(5) ?
    C16 C11 C12 C13 . . . . -3.5(5) ?
    N C11 C12 C13 . . . . -180.0(3) ?
    C11 C12 C13 C14 . . . . 2.1(6) ?
    C12 C13 C14 C15 . . . . 0.5(6) ?
    C13 C14 C15 C16 . . . . -1.6(5) ?
    C13 C14 C15 C17 . . . . -179.5(4) ?
    C12 C11 C16 C15 . . . . 2.5(5) ?
    N C11 C16 C15 . . . . 179.1(3) ?
    C14 C15 C16 C11 . . . . 0.2(5) ?
    C17 C15 C16 C11 . . . . 178.1(3) ?
loop_
    _geom_hbond_atom_site_label_D
    _geom_hbond_atom_site_label_H
    _geom_hbond_atom_site_label_A
    _geom_hbond_site_symmetry_A
    _geom_hbond_distance_DH
    _geom_hbond_distance_HA
    _geom_hbond_distance_DA
    _geom_hbond_angle_DHA
    _geom_hbond_publ_flag
    N H0A O2 7_645 0.86 2.04 2.892(4) 169 yes
    C12 H12A O2 . 0.93 2.49 2.931(5) 109 yes
    C13 H13A O1 4_656 0.93 2.55 3.440(5) 161 yes
data_global
_journal_date_recd_electronic     2007-12-04
_journal_date_accepted     2007-12-11
_journal_name_full     'Acta Crystallographica, Section E'
_journal_year     2008
_journal_volume     64
_journal_issue      1
_journal_page_first     o291
_journal_page_last     o291
_journal_paper_category     QO
_journal_coeditor_code     AT2522
_publ_contact_author_name     'Professor Zhan-Qian Song'
_publ_contact_author_address
;
Institute of Chemical Industry of Forest Products
Chinese Academy of Forestry
Nanjing 210042
People's Republic of China
;
_publ_contact_author_email     fengzhongyuzhe@163.com
_publ_contact_author_fax     '+86-25-85482468'
_publ_contact_author_phone     '+86-25-85482452'
_publ_section_title
;\
2-[(1<i>S</i>,3<i>S</i>)-3-Acetyl-2,2-dimethylcyclobutyl]-<i>N</i>-(<i>m</i>-\
tolyl)acetamide
;
loop_
    _publ_author_name
    _publ_author_address
    'Yan-Bai Yin'
;
Institute of Chemical Industry of Forest Products
Chinese Academy of Forestry
Nanjing 210042
People's Republic of China
;
    'Zhan-Qian Song'
;
Institute of Chemical Industry of Forest Products
Chinese Academy of Forestry
Nanjing 210042
People's Republic of China
;
    'Zong-De Wang'
;
College of Forestry
Jiangxi Agricultural University
Nanchang 330045
People's Republic of China
;
    'Shi-Bin Shang'
;
Institute of Chemical Industry of Forest Products
Chinese Academy of Forestry
Nanjing 210042
People's Republic of China
;
