# Supplementary material for: 2-[(1S,3S)-3-Acetyl-2,2-dimethyl­cyclo­butyl]-N-(m-tol­yl)acetamide
Source: Acta Crystallogr Sect E Struct Rep Online. 2007 Dec 18;64(Pt 1):o291. doi: 10.1107/S160053680706641X (PMC2915342; doi:10.1107/S160053680706641X)
Supplement: Supplementary file 2 [file e-64-0o291-Isup2.hkl]

# 
# h,k,l, Fc-squared, Fo-squared, sigma(Fo-squared) and status flag 
# 
data_I
_shelx_title ' H in Pbca' 
_shelx_refln_list_code          4 
_shelx_F_calc_maximum      239.34 
_exptl_crystal_F_000      1184.00 
_reflns_d_resolution_high  0.8117 
 
loop_ 
 _symmetry_equiv_pos_as_xyz 
 'x, y, z' 
 '-x+1/2, -y, z+1/2' 
 '-x, y+1/2, -z+1/2' 
 'x+1/2, -y+1/2, -z' 
 '-x, -y, -z' 
 'x-1/2, y, -z-1/2' 
 'x, -y-1/2, z-1/2' 
 '-x-1/2, y-1/2, z' 
 
_cell_length_a    12.5130 
_cell_length_b     9.5190 
_cell_length_c    26.8440 
_cell_angle_alpha  90.000 
_cell_angle_beta   90.000 
_cell_angle_gamma  90.000 
 
_shelx_F_squared_multiplier     1.000 
 
loop_ 
 _refln_index_h 
 _refln_index_k 
 _refln_index_l 
 _refln_F_squared_calc 
 _refln_F_squared_meas 
 _refln_F_squared_sigma 
 _refln_observed_status 
   2   0   0    21161.90    20680.16    271.97 o 
   4   0   0     6342.87     6663.80     44.21 o 
   6   0   0     6618.11     7484.00     67.85 o 
   8   0   0      217.80      266.31     18.59 o 
  10   0   0      102.49      122.32     21.17 o 
  12   0   0       19.17        0.00     11.54 o 
  14   0   0        3.91        7.92      4.61 o 
   2   1   0    40437.92    36373.40    378.82 o 
   4   1   0      603.29      584.60     11.83 o 
   6   1   0     1251.74     1432.16     31.73 o 
   8   1   0      994.88     1160.76     41.85 o 
  10   1   0        8.15       12.53     17.06 o 
  12   1   0        8.79        4.52     15.57 o 
  14   1   0       11.62       17.88     11.17 o 
   0   2   0      434.27      351.01     11.56 o 
   2   2   0      415.23      417.62     11.71 o 
   4   2   0     2962.90     2712.71     33.41 o 
   6   2   0      110.65      148.56     12.71 o 
   8   2   0      371.29      433.31     27.60 o 
  10   2   0        1.67       15.80     15.80 o 
  12   2   0        8.73        7.82     15.27 o 
  14   2   0        1.17       14.32     10.47 o 
   2   3   0      108.08       77.42      3.49 o 
   4   3   0     1089.52     1032.70     15.20 o 
   6   3   0      131.24      105.35      6.72 o 
   8   3   0       31.76       39.19     11.20 o 
  10   3   0      680.20      662.52     35.26 o 
  12   3   0        1.54        4.51     14.58 o 
  14   3   0        0.01        6.33      8.64 o 
   0   4   0      261.47      230.70     13.06 o 
   2   4   0      157.46      114.09      8.09 o 
   4   4   0      320.05      318.72     14.58 o 
   6   4   0      989.51     1146.22     30.98 o 
   8   4   0      174.64      171.91     22.11 o 
  10   4   0       96.29      145.96     18.22 o 
  12   4   0       34.98       32.82     15.94 o 
  14   4   0        4.99        0.00     10.43 o 
   2   5   0      355.36      322.66      9.28 o 
   4   5   0      116.05       95.25      9.77 o 
   6   5   0      691.96      684.81     18.07 o 
   8   5   0       34.11       27.67     11.31 o 
  10   5   0       19.60       51.08     16.86 o 
  12   5   0        0.04       22.96     13.22 o 
   0   6   0     1643.05     1680.84     32.06 o 
   2   6   0      115.33      135.09     11.91 o 
   4   6   0        0.12        2.56      6.75 o 
   6   6   0      305.02      287.58     19.36 o 
   8   6   0       27.67       10.74     17.13 o 
  10   6   0        4.88        5.23     14.18 o 
  12   6   0        7.57       25.61     13.05 o 
   2   7   0      544.39      500.35     15.95 o 
   4   7   0       44.81       41.59      9.33 o 
   6   7   0      301.84      332.55     22.64 o 
   8   7   0      142.56      183.68     20.24 o 
  10   7   0       88.71      137.54     21.34 o 
  12   7   0       25.17       45.93     15.24 o 
   0   8   0     1842.73     1853.27     44.35 o 
   2   8   0        7.74        8.63      8.98 o 
   4   8   0       72.22      113.88     14.14 o 
   6   8   0       49.33       31.63     15.07 o 
   8   8   0        3.55        3.72      9.69 o 
  10   8   0       23.68        9.37     18.88 o 
   2   9   0      817.04      920.17     34.02 o 
   4   9   0      162.85      193.75     20.70 o 
   6   9   0       79.69       96.77     16.55 o 
   8   9   0       82.53       64.04     12.81 o 
   0  10   0       76.76      118.50     17.87 o 
   2  10   0       17.79       10.40     12.41 o 
   4  10   0        1.65        6.67     12.87 o 
   6  10   0        3.44       12.64     14.69 o 
   8  10   0        3.81        8.30     10.72 o 
   2  11   0       51.84       46.09     15.99 o 
   4  11   0       10.42       22.71     15.75 o 
   1   1   1      390.46      430.42     10.44 o 
   2   1   1    26903.82    28848.34    232.15 o 
   3   1   1     7562.37     8365.27     48.58 o 
   4   1   1       41.12       26.58      4.85 o 
   5   1   1     4949.26     5286.24     41.90 o 
   6   1   1      237.97      205.45     13.27 o 
   7   1   1      650.17      731.03     26.05 o 
   8   1   1      454.12      520.88     24.95 o 
   9   1   1       37.43       80.57     16.19 o 
  10   1   1       43.76       91.18     18.24 o 
  11   1   1       49.24       71.13     16.12 o 
  12   1   1        8.28        4.36     12.41 o 
  13   1   1        5.89       17.97      8.50 o 
  14   1   1        1.21       10.15     10.15 o 
  15   1   1        1.67        2.97      4.77 o 
   0   2   1    57284.65    48802.12    510.98 o 
   1   2   1     1710.87     1812.14     25.47 o 
   2   2   1     4772.02     4939.72     38.16 o 
   3   2   1    11417.24    11108.87     59.69 o 
   4   2   1      462.66      450.30     14.04 o 
   5   2   1       18.06       18.65      6.35 o 
   6   2   1     2712.08     2600.34      8.00 o 
   7   2   1      349.60      402.65     19.13 o 
   8   2   1       20.59       35.93     12.53 o 
   9   2   1        1.44       11.50     11.50 o 
  10   2   1       27.77       54.98     13.78 o 
  11   2   1        6.68       23.51     14.70 o 
  12   2   1       13.67       12.64     16.34 o 
  13   2   1       12.67       31.14     13.12 o 
  14   2   1        0.75       16.39     10.24 o 
  15   2   1        1.07        6.39      6.39 o 
   1   3   1      918.88     1041.77     20.21 o 
   2   3   1       58.29       48.71      5.30 o 
   3   3   1     2388.67     2460.28     30.51 o 
   4   3   1      626.73      574.62     10.31 o 
   5   3   1     1564.23     1602.57     17.43 o 
   6   3   1     1036.99     1083.59     16.20 o 
   7   3   1      159.91      124.58      7.31 o 
   8   3   1      289.70      286.00     15.02 o 
   9   3   1        4.47       13.86     13.86 o 
  10   3   1       14.52       12.09      9.19 o 
  11   3   1        0.79        5.18     14.55 o 
  12   3   1       12.55        3.99     14.72 o 
  13   3   1        1.06       10.43     10.43 o 
  14   3   1       15.86       10.56      8.67 o 
   0   4   1        0.78        5.13      5.79 o 
   1   4   1     1440.57     1528.38     28.58 o 
   2   4   1       90.28       62.86      7.64 o 
   3   4   1       81.60       75.06      6.54 o 
   4   4   1      790.52      897.99     22.07 o 
   5   4   1     1294.13     1280.12     27.96 o 
   6   4   1     1138.92     1211.39     30.15 o 
   7   4   1      285.37      282.29     17.86 o 
   8   4   1      521.94      622.19     28.27 o 
   9   4   1       44.93       75.90     14.72 o 
  10   4   1        3.43       22.37     11.26 o 
  11   4   1       23.37       26.45     15.34 o 
  12   4   1        0.18        8.82     13.91 o 
  13   4   1        2.75       15.89     10.14 o 
  14   4   1        2.30        3.45      9.40 o 
   1   5   1       15.03        9.62      5.32 o 
   2   5   1      295.75      265.41     13.09 o 
   3   5   1      513.82      480.83     12.06 o 
   4   5   1      231.67      225.05     12.75 o 
   5   5   1       94.34       80.24      1.76 o 
   6   5   1        9.30        4.81      7.78 o 
   7   5   1        3.31       24.13      9.05 o 
   8   5   1      316.81      302.74     20.39 o 
   9   5   1       91.85       92.09     18.29 o 
  10   5   1       61.63       59.80     15.63 o 
  11   5   1        1.77        4.85     11.50 o 
  12   5   1       38.24       50.31     15.78 o 
  13   5   1        2.69        7.30     10.35 o 
   0   6   1      147.74      195.72     14.20 o 
   1   6   1        2.14       13.58      6.61 o 
   2   6   1      203.58      190.55     12.15 o 
   3   6   1        0.67        2.33      5.77 o 
   4   6   1      122.43      133.27     12.64 o 
   5   6   1        5.78        8.89      7.50 o 
   6   6   1       53.09       57.71     11.37 o 
   7   6   1       63.96       88.39     12.22 o 
   8   6   1       49.67       92.08     16.50 o 
   9   6   1       25.37       45.22     11.03 o 
  10   6   1        0.74        5.93     12.93 o 
  11   6   1        0.08        0.00     12.51 o 
  12   6   1        6.62       11.43     12.76 o 
  13   6   1        1.80        3.84     10.75 o 
   1   7   1        0.73        3.38      5.01 o 
   2   7   1        9.27       26.59      8.45 o 
   3   7   1       22.23       21.73      8.01 o 
   4   7   1        6.21        5.00      7.00 o 
   5   7   1        9.98       10.88      8.82 o 
   6   7   1        0.10       12.05     10.62 o 
   7   7   1       38.84       40.42     12.19 o 
   8   7   1        7.25        9.46     11.80 o 
   9   7   1        0.98       12.66      8.91 o 
  10   7   1        0.89        4.77     14.41 o 
  11   7   1        1.41        9.55     13.93 o 
  12   7   1        3.63        4.38     10.23 o 
   0   8   1      313.77      358.10     21.89 o 
   1   8   1       40.64       29.18      8.92 o 
   2   8   1        0.78        5.41     10.04 o 
   3   8   1        2.35       12.60      8.55 o 
   4   8   1       46.49       53.90      9.89 o 
   5   8   1       13.85       18.73     11.20 o 
   6   8   1       44.87       36.84     11.93 o 
   7   8   1        4.21        7.43     12.90 o 
   8   8   1        2.24        9.16     12.99 o 
   9   8   1        3.41        4.89      9.06 o 
  10   8   1        1.30       20.83     11.17 o 
  11   8   1        2.17        0.00     12.91 o 
   1   9   1       20.26       21.71      9.38 o 
   2   9   1      299.73      318.32     21.70 o 
   3   9   1       28.03       42.86     12.64 o 
   4   9   1       10.96        7.68      6.35 o 
   5   9   1        8.62        7.06     11.40 o 
   6   9   1       36.23       19.51     11.91 o 
   7   9   1       13.23        9.28      9.28 o 
   8   9   1       43.84       41.73     15.80 o 
   9   9   1        2.02       15.12     15.12 o 
   0  10   1      474.70      497.00     28.66 o 
   1  10   1       44.22       45.30     14.72 o 
   2  10   1       46.72       65.61     13.74 o 
   3  10   1       19.90       18.82     14.09 o 
   4  10   1       10.27       15.26     14.70 o 
   5  10   1        2.43       17.11     13.03 o 
   6  10   1        0.22       13.91     13.91 o 
   7  10   1       17.30       31.61     14.53 o 
   8  10   1        0.24        3.86     16.43 o 
   1  11   1        8.77       10.38     15.63 o 
   2  11   1       60.14       52.23     15.48 o 
   3  11   1        2.12       10.63     13.47 o 
   4  11   1        5.49       30.66     14.17 o 
   5  11   1        0.00        0.00     14.98 o 
   0   0   2     4967.69     5331.68    101.96 o 
   1   0   2      712.53      826.02     11.27 o 
   2   0   2    17135.05    15741.53    233.65 o 
   3   0   2     2541.53     2473.02     26.20 o 
   4   0   2    13936.37    11649.60    262.49 o 
   5   0   2       34.18       48.87      6.92 o 
   6   0   2      464.90      422.29     17.40 o 
   7   0   2     4820.35     4939.39     35.37 o 
   8   0   2       12.55       12.89     12.02 o 
   9   0   2      987.80     1055.84     42.65 o 
  10   0   2        1.43       13.13     13.13 o 
  11   0   2        7.16        2.63     14.87 o 
  12   0   2       23.85       24.96     12.71 o 
  13   0   2        1.43       11.11     11.11 o 
  14   0   2       12.10       18.08      6.87 o 
  15   0   2        6.78        2.39      4.53 o 
   1   1   2     1114.67     1144.31     14.45 o 
   2   1   2     4715.73     4996.26     29.45 o 
   3   1   2     1077.58     1163.37     18.35 o 
   4   1   2     4439.91     4199.96     38.15 o 
   5   1   2        9.47       15.03      5.14 o 
   6   1   2     3368.75     3059.82     41.43 o 
   7   1   2      430.67      474.85     19.83 o 
   8   1   2      221.46      199.03     17.34 o 
   9   1   2      120.49      144.91     17.92 o 
  10   1   2      261.97      309.47     23.44 o 
  11   1   2       55.85       40.19     15.33 o 
  12   1   2        8.65       11.94     14.68 o 
  13   1   2        1.85       19.44      9.72 o 
  14   1   2        2.02       14.35      8.88 o 
  15   1   2        0.00        3.45      5.26 o 
   0   2   2    18467.41    16277.21    263.40 o 
   1   2   2     5825.71     6434.36     41.79 o 
   2   2   2     2772.71     3035.88     30.37 o 
   3   2   2     8617.81     8062.06     50.60 o 
   4   2   2       62.06       68.57      6.50 o 
   5   2   2      777.95      841.79     20.47 o 
   6   2   2       14.32       11.82      7.39 o 
   7   2   2      180.03      206.79     15.77 o 
   8   2   2       38.89       50.06      9.36 o 
   9   2   2       16.55       17.99      9.63 o 
  10   2   2      176.25      191.20     22.02 o 
  11   2   2       55.50       32.85     16.74 o 
  12   2   2        0.52       11.29      9.36 o 
  13   2   2        3.74       12.79     13.41 o 
  14   2   2        0.02       10.54     10.54 o 
  15   2   2        6.50        9.48      5.26 o 
   1   3   2       34.24       22.13      5.35 o 
   2   3   2       13.45        1.72      4.10 o 
   3   3   2     3332.24     3291.30     34.98 o 
   4   3   2       82.65       63.02      7.26 o 
   5   3   2       39.90       29.54      5.97 o 
   6   3   2        0.26        3.86      3.86 o 
   7   3   2      128.24      166.84     13.82 o 
   8   3   2      236.68      231.31     11.88 o 
   9   3   2      128.20      166.26     16.74 o 
  10   3   2        1.01        4.21      8.85 o 
  11   3   2        0.04        4.69     10.86 o 
  12   3   2        0.73       13.69     13.69 o 
  13   3   2        6.13        3.23     11.02 o 
  14   3   2       15.58       15.13      9.66 o 
   0   4   2      307.76      331.06     14.18 o 
   1   4   2      456.86      340.54     13.45 o 
   2   4   2     1342.89     1356.77     25.29 o 
   3   4   2     1991.47     2106.61     27.93 o 
   4   4   2      178.59      172.31     10.98 o 
   5   4   2       23.10       30.35      6.38 o 
   6   4   2       11.80        1.20      6.98 o 
   7   4   2       10.55        1.40      9.13 o 
   8   4   2      121.01       95.08     11.07 o 
   9   4   2        1.02        5.67     10.53 o 
  10   4   2        6.75        5.31     12.57 o 
  11   4   2        2.79       20.19     13.19 o 
  12   4   2        6.68        1.09     13.34 o 
  13   4   2        0.25        0.98     10.08 o 
  14   4   2        2.32        8.37      9.53 o 
   1   5   2       16.28       11.11      3.62 o 
   2   5   2      280.59      224.23     11.81 o 
   3   5   2     1132.47     1174.10     21.71 o 
   4   5   2      151.99      141.33     11.03 o 
   5   5   2        0.23        5.90      3.40 o 
   6   5   2       69.98       99.24     11.54 o 
   7   5   2      228.47      274.26     17.37 o 
   8   5   2       25.38       24.28     12.46 o 
   9   5   2       47.14       47.80     13.96 o 
  10   5   2        0.00        1.05      7.85 o 
  11   5   2        2.63        1.11     12.16 o 
  12   5   2        2.39        1.09     12.28 o 
  13   5   2        2.39        3.75     10.55 o 
   0   6   2      422.41      419.32     19.21 o 
   1   6   2      310.52      337.82     10.04 o 
   2   6   2        3.74        7.35      7.35 o 
   3   6   2       42.03       43.58      7.70 o 
   4   6   2        5.69       19.01      7.36 o 
   5   6   2       97.93       74.01     10.43 o 
   6   6   2      384.36      394.19     21.01 o 
   7   6   2       46.02       33.28     11.57 o 
   8   6   2       14.47       23.26     12.31 o 
   9   6   2       78.08       68.90      8.93 o 
  10   6   2       10.98        3.32     12.56 o 
  11   6   2        2.06       10.98     12.48 o 
  12   6   2        0.81       12.34      9.78 o 
  13   6   2        6.67       10.57     10.57 o 
   1   7   2       16.24       12.33      5.81 o 
   2   7   2      526.76      433.41     18.43 o 
   3   7   2       91.96       64.96     10.14 o 
   4   7   2       21.35       23.40      9.40 o 
   5   7   2       13.12       29.01      8.82 o 
   6   7   2       94.99       83.47     12.42 o 
   7   7   2        3.20        6.74      6.74 o 
   8   7   2      134.30      136.56     17.39 o 
   9   7   2        0.39        1.08     10.59 o 
  10   7   2       11.12        2.19      8.78 o 
  11   7   2        8.63       22.93     11.89 o 
  12   7   2        3.34       27.71     10.24 o 
   0   8   2      389.53      406.91     23.39 o 
   1   8   2        0.01       14.32      9.73 o 
   2   8   2      211.30      217.13     15.65 o 
   3   8   2       77.49       54.23      9.91 o 
   4   8   2       63.02       51.68     11.27 o 
   5   8   2        7.85       22.74     11.37 o 
   6   8   2       13.75       36.63     11.65 o 
   7   8   2        5.46       32.47     11.75 o 
   8   8   2       17.25       22.82     12.88 o 
   9   8   2        9.41       10.22     10.22 o 
  10   8   2       11.61       15.99     14.37 o 
  11   8   2       10.07       26.06     10.92 o 
   1   9   2        7.79       15.52     12.00 o 
   2   9   2        0.02        0.89     12.00 o 
   3   9   2       55.78       21.82     11.35 o 
   4   9   2      150.06      115.04     15.58 o 
   5   9   2       48.85       73.49     11.47 o 
   6   9   2       55.90       62.19     13.91 o 
   7   9   2        3.62       11.18     14.36 o 
   8   9   2       15.79       33.88     15.13 o 
   9   9   2       24.90        2.39     14.02 o 
   0  10   2        6.24       10.62     13.74 o 
   1  10   2       19.79       10.39     14.19 o 
   2  10   2        9.34        7.23     11.63 o 
   3  10   2        1.85       20.85     12.89 o 
   4  10   2        2.58        7.58     13.39 o 
   5  10   2        4.62        5.64     11.63 o 
   6  10   2        0.14        7.02     11.48 o 
   7  10   2        0.26        6.10     12.75 o 
   8  10   2        0.92        2.48     12.42 o 
   1  11   2        5.62        2.29     13.66 o 
   2  11   2        6.21        5.76     14.01 o 
   3  11   2        9.17       16.49     15.08 o 
   4  11   2        0.08       12.09     12.41 o 
   5  11   2       34.90       83.47     17.34 o 
   1   1   3      971.81     1053.68     14.43 o 
   2   1   3    25829.63    27578.67    283.51 o 
   3   1   3      294.33      245.92      9.26 o 
   4   1   3      588.58      576.84     15.07 o 
   5   1   3     2065.30     2094.29     22.39 o 
   6   1   3      433.63      457.84     15.12 o 
   7   1   3       18.99       11.38      7.45 o 
   8   1   3      193.38      213.85     16.17 o 
   9   1   3       38.01       28.04     10.86 o 
  10   1   3       56.47       55.20     14.15 o 
  11   1   3        0.02       10.75     10.75 o 
  12   1   3        0.30        9.37     10.94 o 
  13   1   3        0.00        3.33     10.60 o 
  14   1   3        2.41       17.42      8.31 o 
  15   1   3        0.53        7.45      5.41 o 
   0   2   3     7398.79     6392.97     37.86 o 
   1   2   3      115.58      122.39      8.26 o 
   2   2   3    14862.09    13114.89    262.46 o 
   3   2   3     1037.41      900.93     17.94 o 
   4   2   3      859.71      883.86     19.20 o 
   5   2   3      509.16      413.55     15.10 o 
   6   2   3        9.21        6.99      6.23 o 
   7   2   3     1000.56      963.40     26.93 o 
   8   2   3      199.56      179.21     14.63 o 
   9   2   3       94.27       92.40     13.81 o 
  10   2   3       38.10       50.41     12.89 o 
  11   2   3        4.45        7.43      7.43 o 
  12   2   3       42.24       12.98     12.98 o 
  13   2   3        1.63        9.03     10.00 o 
  14   2   3        8.11        1.62      8.53 o 
  15   2   3        3.31        5.56      5.56 o 
   1   3   3      341.74      344.44     11.96 o 
   2   3   3       47.08       51.30      5.51 o 
   3   3   3     4708.35     5082.83     44.14 o 
   4   3   3     1295.27     1359.34     24.93 o 
   5   3   3       60.28       68.22      4.72 o 
   6   3   3       52.37       51.30      6.86 o 
   7   3   3      143.35      125.81     11.62 o 
   8   3   3        8.41        6.63      5.32 o 
   9   3   3      361.33      327.68     20.43 o 
  10   3   3        7.58        5.77      8.45 o 
  11   3   3        0.73        3.11      8.92 o 
  12   3   3       26.60       24.69     13.11 o 
  13   3   3        1.01        1.83      8.10 o 
  14   3   3        1.79        5.80      4.85 o 
   0   4   3     5850.86     5786.49     50.38 o 
   1   4   3     5108.61     5341.50     48.17 o 
   2   4   3        9.96       19.60      4.68 o 
   3   4   3     2572.23     2314.55     32.27 o 
   4   4   3       41.97       32.15      6.98 o 
   5   4   3      481.13      471.87     17.19 o 
   6   4   3       18.63       13.31      9.62 o 
   7   4   3        0.10        8.13      7.77 o 
   8   4   3        0.70        2.38      8.40 o 
   9   4   3       48.66       76.93     12.01 o 
  10   4   3        4.77        5.83     12.17 o 
  11   4   3        3.34        7.10     11.80 o 
  12   4   3       47.15       57.22     14.46 o 
  13   4   3        1.26        2.60      8.73 o 
  14   4   3        0.77        7.91      6.24 o 
   1   5   3       76.88       88.79      8.19 o 
   2   5   3      628.39      600.82     14.82 o 
   3   5   3     1379.22     1381.26     22.32 o 
   4   5   3      180.50      147.34     10.60 o 
   5   5   3      243.96      229.07     13.60 o 
   6   5   3       53.11       40.42      7.83 o 
   7   5   3       27.17       12.46     10.20 o 
   8   5   3       63.97       76.10     13.76 o 
   9   5   3        3.08        6.39     10.19 o 
  10   5   3       10.15        0.00      8.66 o 
  11   5   3       11.53        0.00     11.81 o 
  12   5   3       26.65       44.14     10.20 o 
  13   5   3        6.55        0.84     10.49 o 
   0   6   3        0.67        0.65      7.23 o 
   1   6   3      146.94      117.91      6.10 o 
   2   6   3       45.99       31.49      6.05 o 
   3   6   3        0.00        7.11      5.66 o 
   4   6   3       61.72       74.89      9.36 o 
   5   6   3        0.03        7.34      7.34 o 
   6   6   3        0.55        2.96      8.54 o 
   7   6   3        0.02        1.63      9.68 o 
   8   6   3        0.08        0.95     10.91 o 
   9   6   3       29.91       17.40      6.27 o 
  10   6   3        1.18        7.08     10.62 o 
  11   6   3        4.05        9.11      9.11 o 
  12   6   3        1.62        3.75     11.35 o 
  13   6   3       30.71       22.38      9.04 o 
   1   7   3       42.98       44.53      9.61 o 
   2   7   3       63.25       51.00      9.44 o 
   3   7   3        0.42        6.82      7.47 o 
   4   7   3      131.03      134.59     13.38 o 
   5   7   3        4.17       15.29      8.42 o 
   6   7   3       14.24       17.27     11.18 o 
   7   7   3       85.45       64.47     12.76 o 
   8   7   3        1.07       12.73     12.73 o 
   9   7   3       41.54       37.90     12.52 o 
  10   7   3       10.70        4.21     10.80 o 
  11   7   3        7.93       11.17     13.40 o 
  12   7   3        4.08        0.89      8.86 o 
   0   8   3      500.18      559.97     26.60 o 
   1   8   3        7.01       12.84      9.95 o 
   2   8   3       27.77       15.74      8.71 o 
   3   8   3       31.26       36.67     10.87 o 
   4   8   3        0.08        2.52     10.86 o 
   5   8   3        0.25        4.32     11.51 o 
   6   8   3        3.52       10.20     11.66 o 
   7   8   3        0.77        6.90     11.99 o 
   8   8   3       25.53       41.95     11.91 o 
   9   8   3       33.00        0.00     11.55 o 
  10   8   3       17.52       12.89     13.19 o 
  11   8   3        6.87        2.04      3.83 o 
   1   9   3        0.27        0.00     10.19 o 
   2   9   3        8.04        6.34     12.36 o 
   3   9   3       63.47       73.63     15.06 o 
   4   9   3      141.06      161.15     18.66 o 
   5   9   3       53.66       31.68     12.48 o 
   6   9   3      109.93      111.79     11.55 o 
   7   9   3       51.10       55.64     14.74 o 
   8   9   3       16.23       12.40     12.40 o 
   9   9   3        0.07       12.52     13.97 o 
   0  10   3      148.74      132.06     20.77 o 
   1  10   3       80.17       89.27     16.50 o 
   2  10   3       12.11        9.41     13.62 o 
   3  10   3       41.77       42.03     14.48 o 
   4  10   3       63.92       53.88     15.00 o 
   5  10   3       12.95        5.59     12.72 o 
   6  10   3        1.39        6.88     13.22 o 
   7  10   3       14.81       47.51     14.44 o 
   1  11   3        0.58       11.70     13.80 o 
   2  11   3       25.01       32.82     13.68 o 
   3  11   3        0.31        1.20     13.05 o 
   4  11   3        5.50        9.64     15.16 o 
   5  11   3        4.49        9.91     12.60 o 
   0   0   4     8200.06     7893.30    159.73 o 
   1   0   4     2302.71     2364.64     22.33 o 
   2   0   4     4295.52     4299.63     33.14 o 
   3   0   4     5517.07     5439.03     40.97 o 
   4   0   4     6438.24     6735.91     50.06 o 
   5   0   4     8205.48     8354.37     63.84 o 
   6   0   4       94.27       78.74     11.96 o 
   7   0   4      673.90      635.26     15.01 o 
   8   0   4       36.06       22.71      9.83 o 
   9   0   4      114.46      121.38     14.67 o 
  10   0   4       49.61       27.53      9.28 o 
  11   0   4        9.68       27.64      9.07 o 
  12   0   4       34.50       34.28     10.58 o 
  13   0   4       20.75        9.20     12.22 o 
  14   0   4        8.85       17.85      7.84 o 
  15   0   4        0.36        4.39      5.13 o 
   1   1   4     3698.31     3806.59     28.59 o 
   2   1   4     6596.64     7126.84     42.74 o 
   3   1   4     4732.73     4969.89     39.49 o 
   4   1   4      563.75      469.57     14.60 o 
   5   1   4     2186.41     2297.34     26.30 o 
   6   1   4      366.87      413.13     17.28 o 
   7   1   4       38.24       47.33      8.82 o 
   8   1   4        0.92        7.72      7.85 o 
   9   1   4        1.12        3.94      9.11 o 
  10   1   4        0.18        9.89     10.03 o 
  11   1   4        4.48       11.69     11.03 o 
  12   1   4        6.48       10.00     11.56 o 
  13   1   4        0.01        8.40     10.32 o 
  14   1   4        5.08        4.48      7.12 o 
  15   1   4        1.03        0.00      5.03 o 
   0   2   4       32.32       42.25      4.53 o 
   1   2   4       39.68       40.93      4.96 o 
   2   2   4     3323.91     3573.88     33.60 o 
   3   2   4      580.59      553.09     14.80 o 
   4   2   4      898.76      830.53     19.49 o 
   5   2   4      212.43      221.95     11.48 o 
   6   2   4      391.51      423.65     17.28 o 
   7   2   4      507.26      617.42     21.26 o 
   8   2   4      149.30      129.67     12.83 o 
   9   2   4       32.47       30.12     11.73 o 
  10   2   4       34.95       34.37     11.98 o 
  11   2   4       72.24       73.98      7.24 o 
  12   2   4        7.89        0.00     10.09 o 
  13   2   4        0.34        9.34      9.34 o 
  14   2   4        2.29        7.74      7.74 o 
  15   2   4        4.53        4.63      4.63 o 
   1   3   4      601.39      581.59     12.09 o 
   2   3   4      139.74      124.64      8.20 o 
   3   3   4       45.15       41.46      6.20 o 
   4   3   4     1985.74     2102.96     27.28 o 
   5   3   4     2705.28     2833.30     37.93 o 
   6   3   4      541.83      556.86     19.55 o 
   7   3   4      182.72      180.75     12.95 o 
   8   3   4       10.64        7.13      7.76 o 
   9   3   4       30.72       40.41     10.66 o 
  10   3   4       14.28        6.14      5.78 o 
  11   3   4        2.66       15.76      6.72 o 
  12   3   4        7.59       20.89      7.62 o 
  13   3   4        8.11        8.93      8.85 o 
  14   3   4        6.75        1.86      4.96 o 
   0   4   4      152.82      185.19     10.71 o 
   1   4   4       49.57       51.36      7.50 o 
   2   4   4      484.76      479.10     12.12 o 
   3   4   4      202.58      219.64      8.66 o 
   4   4   4      222.68      217.84     12.54 o 
   5   4   4      162.95      140.20     11.43 o 
   6   4   4       13.53       22.74      6.95 o 
   7   4   4      293.07      288.28     17.61 o 
   8   4   4        4.35        8.38     10.08 o 
   9   4   4       14.28       31.02     11.03 o 
  10   4   4       95.07       95.23     15.07 o 
  11   4   4       19.58       11.07     12.60 o 
  12   4   4       45.90       54.21     11.97 o 
  13   4   4        8.40        3.88      7.76 o 
  14   4   4        7.26        4.02      6.64 o 
   1   5   4       32.09       25.97      7.70 o 
   2   5   4      512.02      591.14     19.17 o 
   3   5   4      204.74      237.98     13.69 o 
   4   5   4       42.10       47.79      8.78 o 
   5   5   4       54.03       25.21      9.23 o 
   6   5   4       11.80       17.89      7.84 o 
   7   5   4      149.24      165.78     15.71 o 
   8   5   4       63.93       71.33     12.53 o 
   9   5   4        9.95        3.52      9.85 o 
  10   5   4       25.42       24.92      4.96 o 
  11   5   4       49.61       18.63     12.52 o 
  12   5   4        0.51        9.68      9.68 o 
  13   5   4        0.00        3.71      8.45 o 
   0   6   4      341.24      336.05     16.86 o 
   1   6   4      912.32      832.84     24.30 o 
   2   6   4       46.96       42.06      4.42 o 
   3   6   4       59.80       55.75      9.20 o 
   4   6   4       41.23       31.33      7.63 o 
   5   6   4       31.83       19.70      8.45 o 
   6   6   4      219.15      174.48     14.92 o 
   7   6   4       66.15       70.17     11.64 o 
   8   6   4       33.04       11.43     12.35 o 
   9   6   4       36.23       20.52     10.65 o 
  10   6   4       13.37        9.59     10.12 o 
  11   6   4        7.32        9.44      9.72 o 
  12   6   4        3.23        0.81      9.71 o 
  13   6   4        0.45        2.08      8.32 o 
   1   7   4      363.40      317.34     17.26 o 
   2   7   4       74.55       67.44      9.42 o 
   3   7   4      108.88      112.73      8.77 o 
   4   7   4      364.15      300.66     18.06 o 
   5   7   4      122.59       92.40     13.31 o 
   6   7   4      205.28      240.95     18.05 o 
   7   7   4        7.29        9.76     10.44 o 
   8   7   4        1.98       25.57     10.48 o 
   9   7   4        1.11       11.93     11.93 o 
  10   7   4        5.06        9.92     12.17 o 
  11   7   4       18.83       19.04     11.97 o 
  12   7   4        2.56        1.70      8.30 o 
   0   8   4      227.85      255.08     19.57 o 
   1   8   4      378.38      292.09     19.80 o 
   2   8   4       37.98       47.27     11.53 o 
   3   8   4      139.09      176.52     16.58 o 
   4   8   4      165.28      172.33     10.13 o 
   5   8   4       19.83       32.76     12.81 o 
   6   8   4        3.56        7.82      7.82 o 
   7   8   4        6.10        5.91     12.27 o 
   8   8   4        3.30        5.15      7.02 o 
   9   8   4       10.27       10.48     12.79 o 
  10   8   4        0.86        4.15     10.60 o 
  11   8   4        0.18        1.91      9.51 o 
   1   9   4        1.87        2.81     12.03 o 
   2   9   4       63.73       59.15     14.11 o 
   3   9   4        4.51       14.11     11.42 o 
   4   9   4        2.78        3.89     12.45 o 
   5   9   4        0.63       17.96     11.53 o 
   6   9   4       12.92       10.39      9.72 o 
   7   9   4        0.04        2.18     12.54 o 
   8   9   4        3.65        8.89     11.01 o 
   9   9   4        6.81        5.48     14.74 o 
   0  10   4        8.45       28.22     12.60 o 
   1  10   4       36.43       53.94     14.52 o 
   2  10   4        4.84        1.02     14.13 o 
   3  10   4        0.02       12.48     12.48 o 
   4  10   4        3.06       35.03     12.04 o 
   5  10   4        1.20       12.83     12.83 o 
   6  10   4        2.41        6.95     12.26 o 
   7  10   4        1.39        4.66     12.06 o 
   1  11   4        7.02       19.22     13.94 o 
   2  11   4       30.46       57.50     13.12 o 
   3  11   4        0.02        6.05     12.10 o 
   4  11   4        3.69       23.18     13.39 o 
   1   1   5      305.90      336.54      9.57 o 
   2   1   5      593.67      609.05     11.39 o 
   3   1   5      755.12      826.45     17.40 o 
   4   1   5      361.10      332.28     12.67 o 
   5   1   5       16.01       11.23      4.37 o 
   6   1   5      629.73      587.59     19.57 o 
   7   1   5       13.27        8.76      7.43 o 
   8   1   5       38.38       28.63      9.06 o 
   9   1   5      399.03      408.07     21.68 o 
  10   1   5       23.00        9.42     10.06 o 
  11   1   5       28.40        3.49     11.06 o 
  12   1   5        0.87        8.71      8.71 o 
  13   1   5        2.13        6.20      7.95 o 
  14   1   5        1.08        3.06      6.59 o 
  15   1   5        1.02        6.39      3.41 o 
   0   2   5      849.91      865.91     13.13 o 
   1   2   5      874.67      937.01     17.17 o 
   2   2   5     6338.54     6534.48     46.34 o 
   3   2   5      376.75      422.72     12.46 o 
   4   2   5     1215.91     1421.65     26.36 o 
   5   2   5       30.43       48.93      7.99 o 
   6   2   5       94.92      109.20     10.96 o 
   7   2   5       59.44       67.22     11.03 o 
   8   2   5       23.18       30.30     10.06 o 
   9   2   5       53.82       49.03     12.19 o 
  10   2   5        6.22        9.25      9.62 o 
  11   2   5        0.94       10.40     10.73 o 
  12   2   5       13.04        5.07      6.42 o 
  13   2   5        0.02        8.13      6.50 o 
  14   2   5        3.37        2.84      4.16 o 
  15   2   5        0.04        2.02      3.20 o 
   1   3   5       66.58       58.25      2.53 o 
   2   3   5     5108.78     5601.73     47.31 o 
   3   3   5      127.89      112.55      8.88 o 
   4   3   5       35.50       31.12      6.40 o 
   5   3   5      854.42      809.98     23.35 o 
   6   3   5      547.25      454.16     18.75 o 
   7   3   5       81.99       94.76     10.77 o 
   8   3   5       39.98       46.15     11.32 o 
   9   3   5       16.87       17.57      9.95 o 
  10   3   5        2.15        2.58      3.86 o 
  11   3   5      106.35      110.87     11.88 o 
  12   3   5       13.47       20.60      9.05 o 
  13   3   5        0.21        0.00      7.22 o 
  14   3   5       14.88        9.10      3.43 o 
   0   4   5      154.24      169.18      9.25 o 
   1   4   5     1464.58     1478.85     27.16 o 
   2   4   5      102.44      135.12      9.45 o 
   3   4   5      100.41       71.81      8.46 o 
   4   4   5      149.08      146.67     11.36 o 
   5   4   5      369.74      351.08     16.37 o 
   6   4   5     1038.94     1103.29     28.90 o 
   7   4   5        3.17        5.61      8.89 o 
   8   4   5       55.07       40.59     11.87 o 
   9   4   5      805.03      848.89     30.90 o 
  10   4   5       95.94       94.37     14.04 o 
  11   4   5       22.77       15.62      9.50 o 
  12   4   5       10.37       17.95      9.23 o 
  13   4   5        0.88        6.22      7.50 o 
  14   4   5        0.34        4.02      4.82 o 
   1   5   5     1134.33     1186.90     27.25 o 
   2   5   5       68.88       97.08      9.23 o 
   3   5   5      874.71      925.10     19.45 o 
   4   5   5      416.35      372.88     17.15 o 
   5   5   5      351.80      400.66     18.38 o 
   6   5   5       43.77       37.80      8.74 o 
   7   5   5     1599.33     1715.66     40.38 o 
   8   5   5      496.21      452.86     23.98 o 
   9   5   5       37.03       40.72     10.42 o 
  10   5   5        0.04        4.53     10.46 o 
  11   5   5        0.34        6.11      9.91 o 
  12   5   5        0.32        3.26      9.38 o 
  13   5   5        0.37        7.35      7.29 o 
   0   6   5     1554.99     1388.46     32.53 o 
   1   6   5       82.85       87.74     10.34 o 
   2   6   5      110.29       97.26     10.32 o 
   3   6   5       83.70      111.22     11.27 o 
   4   6   5       52.94       36.77      9.05 o 
   5   6   5        0.81        9.25      9.25 o 
   6   6   5        0.09       13.68     10.09 o 
   7   6   5        2.82        8.23     10.55 o 
   8   6   5        6.35        6.98     11.22 o 
   9   6   5        6.99       10.29     10.29 o 
  10   6   5       14.13        2.79     11.05 o 
  11   6   5        9.43        2.66      6.41 o 
  12   6   5        4.87        4.01      7.02 o 
  13   6   5        1.37        9.54      7.04 o 
   1   7   5       92.06      102.69     12.42 o 
   2   7   5       35.80       36.02     10.08 o 
   3   7   5       86.76       80.01      7.31 o 
   4   7   5      440.02      469.46     22.39 o 
   5   7   5       62.77       40.16     11.33 o 
   6   7   5       30.78       45.96     11.43 o 
   7   7   5        1.99        7.16     10.69 o 
   8   7   5       20.12       28.40     12.69 o 
   9   7   5        0.29        1.91     11.51 o 
  10   7   5        4.46        3.83     10.40 o 
  11   7   5       10.68        3.59     11.04 o 
  12   7   5        0.08        3.16      8.05 o 
   0   8   5       89.03       93.01     13.80 o 
   1   8   5      193.02      211.04     17.41 o 
   2   8   5      117.64      140.92     16.84 o 
   3   8   5      551.41      553.11     26.09 o 
   4   8   5       48.61       46.35     13.02 o 
   5   8   5       37.25       37.23     11.58 o 
   6   8   5       68.89       64.54     12.18 o 
   7   8   5        3.94        9.91     11.02 o 
   8   8   5       10.53        7.13     10.59 o 
   9   8   5        0.06       18.46     11.22 o 
  10   8   5        0.52        9.98      9.98 o 
  11   8   5        4.29        8.12      8.43 o 
   1   9   5        0.13       11.87     11.04 o 
   2   9   5       41.00       35.13     13.46 o 
   3   9   5      229.23      239.50     15.07 o 
   4   9   5        3.72        1.93     11.13 o 
   5   9   5       81.13       41.94     10.57 o 
   6   9   5       14.72       11.54     11.76 o 
   7   9   5       15.53       33.53     12.16 o 
   8   9   5        0.43        8.74     10.50 o 
   9   9   5       18.01       14.70     14.70 o 
   0  10   5       26.78       47.37     12.43 o 
   1  10   5       64.24       70.28     15.27 o 
   2  10   5        2.45        5.57     14.85 o 
   3  10   5       22.07       23.26     15.28 o 
   4  10   5       11.21        9.00     13.38 o 
   5  10   5        7.67        4.54     12.84 o 
   6  10   5        1.29        4.66     11.94 o 
   7  10   5        1.61       10.48     11.95 o 
   1  11   5        1.93       16.15     12.57 o 
   2  11   5       13.15       11.17     13.67 o 
   3  11   5        0.91       11.10     12.33 o 
   4  11   5        0.00       24.80     13.34 o 
   0   0   6      896.91      973.53     16.28 o 
   1   0   6     9990.80     8864.42    206.60 o 
   2   0   6      982.13     1083.10     18.75 o 
   3   0   6     5760.36     6192.43     47.66 o 
   4   0   6     1494.95     1470.49     26.31 o 
   5   0   6        0.00        6.89      6.02 o 
   6   0   6        9.67        5.51      4.14 o 
   7   0   6       12.33        9.05      6.91 o 
   8   0   6       26.33       13.03     11.62 o 
   9   0   6       27.66       22.14     13.63 o 
  10   0   6       82.53       48.47     13.60 o 
  11   0   6        6.51        9.01      9.01 o 
  12   0   6        4.64        0.00      7.74 o 
  13   0   6        0.03        4.85      6.65 o 
  14   0   6        0.13        0.51      5.01 o 
  15   0   6        0.93        0.00      2.56 o 
   1   1   6      834.47      750.30     10.60 o 
   2   1   6      803.26      828.08     16.34 o 
   3   1   6     5509.63     5791.16     36.69 o 
   4   1   6       11.87       10.22      5.25 o 
   5   1   6       38.79       21.32      6.38 o 
   6   1   6       27.75       25.03      7.52 o 
   7   1   6       88.49      101.96     12.57 o 
   8   1   6       34.94       51.50     12.32 o 
   9   1   6      111.89      107.32     14.76 o 
  10   1   6       73.41       66.55     10.04 o 
  11   1   6       60.27       41.19     12.43 o 
  12   1   6       24.90       31.97      9.71 o 
  13   1   6        1.11        6.79      7.88 o 
  14   1   6       18.42        4.55      6.27 o 
  15   1   6        5.46        0.88      2.67 o 
   0   2   6     2609.91     2506.66     26.45 o 
   1   2   6     2304.82     2150.01     26.80 o 
   2   2   6        3.78        7.88      4.21 o 
   3   2   6      346.56      322.12     11.86 o 
   4   2   6      521.29      587.48     19.11 o 
   5   2   6        4.63       11.17      6.65 o 
   6   2   6       82.23      108.03     11.22 o 
   7   2   6        1.28        0.00      7.64 o 
   8   2   6      118.67       98.70     12.81 o 
   9   2   6        4.47       12.57     10.70 o 
  10   2   6      138.79      114.27     15.20 o 
  11   2   6        2.32        1.73      9.93 o 
  12   2   6        3.56        3.87      8.37 o 
  13   2   6       36.36       13.27      8.91 o 
  14   2   6        0.20        0.97      3.85 o 
   1   3   6       26.36       25.09      1.99 o 
   2   3   6      920.16      916.06     20.94 o 
   3   3   6       63.75       42.40      6.55 o 
   4   3   6      378.53      360.70     15.33 o 
   5   3   6      307.25      341.96     16.05 o 
   6   3   6        7.34        3.75      6.03 o 
   7   3   6      146.78      149.70     12.80 o 
   8   3   6       78.74       86.55     14.23 o 
   9   3   6      296.51      368.74     21.10 o 
  10   3   6       18.41        8.44      8.22 o 
  11   3   6        0.27        1.65      6.57 o 
  12   3   6        0.16        3.09      8.31 o 
  13   3   6        0.88        7.13      7.13 o 
  14   3   6        2.96        0.00      2.80 o 
   0   4   6       62.41       60.20      8.31 o 
   1   4   6      141.79      145.97     10.39 o 
   2   4   6      932.90      906.18     23.23 o 
   3   4   6       68.28       58.57      8.90 o 
   4   4   6      443.89      497.35     18.02 o 
   5   4   6      807.57      794.51     24.31 o 
   6   4   6       61.53       75.50     11.57 o 
   7   4   6       85.04       83.65     10.74 o 
   8   4   6        0.01        3.96      9.05 o 
   9   4   6       10.49       19.36     11.65 o 
  10   4   6       59.48       56.76     13.45 o 
  11   4   6       18.74       18.46     10.65 o 
  12   4   6        0.76        7.63      8.85 o 
  13   4   6        6.12        6.29      6.85 o 
  14   4   6        2.46        1.33      4.66 o 
   1   5   6        7.13       14.54      6.37 o 
   2   5   6      300.77      336.13     16.74 o 
   3   5   6        1.13        1.12      2.62 o 
   4   5   6      365.12      347.84     17.17 o 
   5   5   6       99.74       64.27     11.67 o 
   6   5   6       77.37      115.92     12.87 o 
   7   5   6       49.23       26.63     11.91 o 
   8   5   6       19.43       18.45     12.38 o 
   9   5   6       53.47       69.94     11.96 o 
  10   5   6        8.22        4.42     10.74 o 
  11   5   6       31.60       22.07      8.62 o 
  12   5   6        1.84        9.30      9.30 o 
  13   5   6        8.72        7.98      6.57 o 
   0   6   6      233.08      197.41     13.13 o 
   1   6   6       72.94       71.54      4.66 o 
   2   6   6      557.94      469.61     20.26 o 
   3   6   6      313.64      316.30     17.24 o 
   4   6   6       82.34       73.68     11.00 o 
   5   6   6      243.09      241.57     16.68 o 
   6   6   6      245.38      245.12     17.08 o 
   7   6   6       52.37       46.53     13.35 o 
   8   6   6       26.43       52.61     11.97 o 
   9   6   6      205.72      209.34     12.48 o 
  10   6   6        1.91        7.33     10.34 o 
  11   6   6       46.52       44.77     11.72 o 
  12   6   6       13.16        3.03      7.98 o 
   1   7   6       22.80        2.37      8.63 o 
   2   7   6      171.69      220.40     16.71 o 
   3   7   6      202.92      208.34     17.25 o 
   4   7   6        5.44       19.29     10.60 o 
   5   7   6      151.63      157.99     15.34 o 
   6   7   6        0.18        7.02      5.85 o 
   7   7   6       44.93       29.59     13.46 o 
   8   7   6       45.12       58.39     12.48 o 
   9   7   6       21.20       38.65     11.03 o 
  10   7   6        0.21        5.62     10.86 o 
  11   7   6       22.67       23.51      8.08 o 
  12   7   6        5.14        7.39      8.05 o 
   0   8   6      121.39      113.03     16.52 o 
   1   8   6       89.31      121.84     14.46 o 
   2   8   6      108.99      116.79     14.52 o 
   3   8   6      147.78      121.98     14.00 o 
   4   8   6       40.21       31.14      9.92 o 
   5   8   6        4.04        1.86     11.66 o 
   6   8   6        3.10       18.60     10.23 o 
   7   8   6       11.14       15.14     11.22 o 
   8   8   6        1.38        3.12     12.69 o 
   9   8   6        1.19        0.99     10.81 o 
  10   8   6        9.33        2.95      9.03 o 
   1   9   6        2.35        6.19     10.64 o 
   2   9   6        9.69        6.19     12.25 o 
   3   9   6        0.01        0.14      6.41 o 
   4   9   6       21.21       12.37      9.81 o 
   5   9   6        0.64        1.04      7.69 o 
   6   9   6        0.85       13.60     13.60 o 
   7   9   6        6.20       17.51     11.53 o 
   8   9   6        0.33        3.29      8.25 o 
   9   9   6        0.00        0.89      8.89 o 
   0  10   6        0.04       12.87     12.87 o 
   1  10   6        1.53        4.64     12.94 o 
   2  10   6        0.66        9.22     11.74 o 
   3  10   6       26.64       58.70     14.55 o 
   4  10   6        2.23        3.45     13.12 o 
   5  10   6        4.58        3.49     13.84 o 
   6  10   6        0.00        0.00     11.15 o 
   7  10   6        1.48       18.81     10.66 o 
   1  11   6        0.04        1.30     14.50 o 
   2  11   6        1.21       15.24     15.24 o 
   3  11   6        1.13       24.24     12.17 o 
   4  11   6        1.75       12.79     15.15 o 
   1   1   7     5658.47     6039.34     38.37 o 
   2   1   7     1412.32     1480.64     17.04 o 
   3   1   7        0.76        4.33      3.25 o 
   4   1   7       96.90      105.56      8.02 o 
   5   1   7      845.77      788.89     15.61 o 
   6   1   7      171.95      114.22     11.79 o 
   7   1   7       13.31        0.80      9.45 o 
   8   1   7      271.87      254.20     21.23 o 
   9   1   7       19.89        9.94     11.70 o 
  10   1   7        5.39        5.11     12.84 o 
  11   1   7       14.27        9.50     11.11 o 
  12   1   7        8.69        7.44      8.99 o 
  13   1   7        4.77        5.25      7.66 o 
  14   1   7        2.49        1.82      4.63 o 
  15   1   7        0.03        2.48      2.48 o 
   0   2   7      446.43      435.52     12.43 o 
   1   2   7      726.60      685.16     16.55 o 
   2   2   7      511.44      498.96     14.97 o 
   3   2   7       47.24       37.62      3.63 o 
   4   2   7      130.49       92.93      8.97 o 
   5   2   7      931.24      981.55     24.91 o 
   6   2   7       10.86        9.95      8.01 o 
   7   2   7      112.65      130.40     13.61 o 
   8   2   7      100.76      109.65     13.91 o 
   9   2   7      281.47      305.19     22.58 o 
  10   2   7      209.91      195.73     17.99 o 
  11   2   7       44.09       55.79     11.66 o 
  12   2   7        6.88        0.79      6.26 o 
  13   2   7        4.11        5.03      7.22 o 
  14   2   7        0.12        2.62      3.02 o 
   1   3   7      705.65      745.63     18.87 o 
   2   3   7      284.16      284.44      9.91 o 
   3   3   7      257.45      253.51     10.27 o 
   4   3   7      632.44      649.47     20.78 o 
   5   3   7      744.74      622.15     21.67 o 
   6   3   7       46.92       41.95      4.78 o 
   7   3   7        1.36        5.33      7.30 o 
   8   3   7      724.28      801.69     29.48 o 
   9   3   7       45.84       49.69     11.41 o 
  10   3   7        4.89       16.74      9.91 o 
  11   3   7       97.52      107.52     14.47 o 
  12   3   7        5.44       15.73      8.08 o 
  13   3   7        6.59        9.08      5.27 o 
  14   3   7        2.12        3.77      3.77 o 
   0   4   7     3771.34     3656.82     40.12 o 
   1   4   7        0.36        5.35      4.18 o 
   2   4   7       24.87       18.18      7.96 o 
   3   4   7      202.03      210.48     12.48 o 
   4   4   7      112.35      112.79     11.42 o 
   5   4   7      246.83      267.65     15.06 o 
   6   4   7        1.57        6.39      9.60 o 
   7   4   7       89.81      113.44     14.00 o 
   8   4   7        0.19        0.77     11.04 o 
   9   4   7       61.25       60.21     13.11 o 
  10   4   7        7.83        9.62     12.05 o 
  11   4   7      124.90      108.98     13.77 o 
  12   4   7       22.58        0.00      9.75 o 
  13   4   7        3.00        6.77      6.77 o 
  14   4   7        0.04        2.79      3.90 o 
   1   5   7      274.83      301.23     17.26 o 
   2   5   7       82.46       72.35      9.80 o 
   3   5   7       28.50       24.65      6.61 o 
   4   5   7       11.68       16.68      9.03 o 
   5   5   7       14.76       25.06      7.83 o 
   6   5   7       53.36       42.29      7.53 o 
   7   5   7      119.72      117.91     15.87 o 
   8   5   7       22.78       30.51     11.10 o 
   9   5   7       99.16       97.56     13.92 o 
  10   5   7       53.26       64.77     12.53 o 
  11   5   7        2.88       10.81      5.49 o 
  12   5   7        2.42        7.29      8.23 o 
  13   5   7        0.89        1.71      5.49 o 
   0   6   7      344.87      283.83     15.13 o 
   1   6   7      164.47      115.67     12.41 o 
   2   6   7      582.69      490.62     20.36 o 
   3   6   7      112.37      155.97     13.24 o 
   4   6   7      195.04      143.29     13.74 o 
   5   6   7       27.41       46.00      9.62 o 
   6   6   7       97.72       98.98     14.60 o 
   7   6   7       85.20       77.77     15.65 o 
   8   6   7       17.67       25.72     11.57 o 
   9   6   7       40.52       40.31      7.79 o 
  10   6   7        0.57       10.39     10.39 o 
  11   6   7        1.14       10.90      8.78 o 
  12   6   7       14.53       23.74      5.94 o 
   1   7   7      127.13      159.86     15.09 o 
   2   7   7        4.75       22.85     10.22 o 
   3   7   7      534.19      528.67     26.14 o 
   4   7   7      126.03      141.55     16.11 o 
   5   7   7      122.15       85.81     16.77 o 
   6   7   7       82.89       78.34     13.38 o 
   7   7   7       11.67       31.48      9.51 o 
   8   7   7       75.95       99.55     14.72 o 
   9   7   7        3.36        4.90     10.03 o 
  10   7   7       14.78       16.78     10.25 o 
  11   7   7        0.11        2.51      9.10 o 
   0   8   7        4.16        1.81     10.80 o 
   1   8   7      287.25      339.59     22.67 o 
   2   8   7       62.41       77.12     13.57 o 
   3   8   7       46.01       64.35     14.69 o 
   4   8   7        5.83        0.00      6.24 o 
   5   8   7        1.29        3.96     10.70 o 
   6   8   7        2.31       11.87     11.87 o 
   7   8   7        2.37       12.40      9.44 o 
   8   8   7        9.91        8.29      8.94 o 
   9   8   7        3.28        6.14      9.31 o 
  10   8   7        0.74        3.84     11.50 o 
   1   9   7        3.02        3.21     11.02 o 
   2   9   7        9.23        2.15     12.20 o 
   3   9   7       10.09       18.23      9.72 o 
   4   9   7        1.15       13.62     13.62 o 
   5   9   7       61.60       53.61     13.20 o 
   6   9   7       20.46        7.78     13.61 o 
   7   9   7       18.03        9.97      9.21 o 
   8   9   7        2.65       20.84     10.47 o 
   9   9   7        9.33       26.30     10.32 o 
   0  10   7        0.34        3.45     11.67 o 
   1  10   7       31.36       59.50     15.79 o 
   2  10   7       11.85       26.55     14.64 o 
   3  10   7       60.80       42.06     16.61 o 
   4  10   7       10.13       20.44     13.71 o 
   5  10   7       19.44       28.93     14.46 o 
   6  10   7        0.64       12.04     12.04 o 
   7  10   7        1.08        1.15     12.34 o 
   1  11   7        0.85       33.52     13.63 o 
   2  11   7        3.82        7.98     13.90 o 
   3  11   7        0.00       14.52     14.40 o 
   4  11   7        0.81        6.53     16.17 o 
   0   0   8    21337.88    22478.96    317.92 o 
   1   0   8       53.27       54.93      5.55 o 
   2   0   8    14797.17    13352.84    298.97 o 
   3   0   8     5168.85     5263.42     46.98 o 
   4   0   8       67.37       58.88      8.10 o 
   5   0   8      947.34      989.30     25.27 o 
   6   0   8        3.54        9.81      7.20 o 
   7   0   8       96.91       79.11     11.82 o 
   8   0   8      531.36      619.71     27.69 o 
   9   0   8       29.30       22.59     12.53 o 
  10   0   8      101.73      115.89     17.60 o 
  11   0   8       70.00       29.27     14.18 o 
  12   0   8       82.56       74.23     14.60 o 
  13   0   8       20.02       20.14      7.74 o 
  14   0   8        2.58        2.66      5.78 o 
   1   1   8      337.61      315.91      6.60 o 
   2   1   8       98.40       93.49      6.58 o 
   3   1   8      936.09      950.93     16.56 o 
   4   1   8      246.56      258.62     12.61 o 
   5   1   8     2368.11     2477.72     33.53 o 
   6   1   8     2389.09     2752.80     44.77 o 
   7   1   8      922.25      864.69     30.42 o 
   8   1   8      447.29      484.68     24.69 o 
   9   1   8      259.13      283.98     23.22 o 
  10   1   8       22.47       45.10     12.80 o 
  11   1   8       51.45       86.82     13.57 o 
  12   1   8        2.44        8.05     10.42 o 
  13   1   8        2.09        6.15      7.80 o 
  14   1   8        0.06        0.46      5.11 o 
   0   2   8     2305.35     2399.92     29.09 o 
   1   2   8     3647.76     3581.32     36.76 o 
   2   2   8      112.43      147.93      9.28 o 
   3   2   8      295.28      275.01      7.57 o 
   4   2   8     2919.99     3177.07     42.33 o 
   5   2   8      125.43      125.15      8.80 o 
   6   2   8      155.56      134.77     13.53 o 
   7   2   8       21.55        4.77      8.91 o 
   8   2   8        3.41       10.79     10.48 o 
   9   2   8       24.08       58.88     13.20 o 
  10   2   8       25.07       35.19     12.00 o 
  11   2   8       11.46       11.01     11.01 o 
  12   2   8        5.76        1.61      4.49 o 
  13   2   8       11.02        1.84      7.22 o 
  14   2   8        1.38        4.11      4.57 o 
   1   3   8     1148.87     1149.14     18.41 o 
   2   3   8        3.85       18.38      5.87 o 
   3   3   8      206.62      163.88     10.40 o 
   4   3   8       52.83       51.03      8.28 o 
   5   3   8        0.32        3.25      5.37 o 
   6   3   8      129.68      129.35     13.46 o 
   7   3   8      203.07      151.37     14.86 o 
   8   3   8      438.19      487.57     24.99 o 
   9   3   8       48.05       71.13     14.58 o 
  10   3   8        1.96       11.32     11.32 o 
  11   3   8       49.44       35.44      9.40 o 
  12   3   8       19.95       22.48      8.79 o 
  13   3   8        0.24        2.95      5.56 o 
  14   3   8        5.46        4.25      4.01 o 
   0   4   8     3940.82     4176.31     44.60 o 
   1   4   8      964.51      989.60     19.43 o 
   2   4   8      858.51      767.91     22.81 o 
   3   4   8      447.02      457.54     19.36 o 
   4   4   8       12.67        8.88      6.42 o 
   5   4   8        5.39        6.89      8.13 o 
   6   4   8        0.04        3.89      8.31 o 
   7   4   8        6.28        7.57     10.44 o 
   8   4   8       26.00        1.73     12.51 o 
   9   4   8       51.78       49.31     14.48 o 
  10   4   8       40.66        8.07     13.68 o 
  11   4   8        7.67       13.43     10.00 o 
  12   4   8       23.60       15.24      9.16 o 
  13   4   8        3.47       17.36      5.68 o 
   1   5   8      255.77      274.25     17.71 o 
   2   5   8        4.61       10.98      7.37 o 
   3   5   8       39.32       25.58      8.98 o 
   4   5   8       11.52       19.28      8.16 o 
   5   5   8       51.31       57.22     11.50 o 
   6   5   8      260.49      284.20     18.21 o 
   7   5   8      282.33      337.27     22.19 o 
   8   5   8       21.54       33.76     11.42 o 
   9   5   8       20.50       29.60     11.00 o 
  10   5   8        5.45       11.72      9.63 o 
  11   5   8        0.17        5.83      9.92 o 
  12   5   8        6.20        0.69      7.55 o 
  13   5   8        4.02        2.70      5.08 o 
   0   6   8       87.09       64.54      8.48 o 
   1   6   8      989.41      879.30     27.88 o 
   2   6   8       22.21       16.51      7.85 o 
   3   6   8        9.75       31.61      8.21 o 
   4   6   8       37.46       28.86      8.79 o 
   5   6   8      174.21      155.01     14.95 o 
   6   6   8       89.70       85.02     15.00 o 
   7   6   8        7.40        2.75     12.12 o 
   8   6   8       51.10       52.35     13.84 o 
   9   6   8       44.90       38.00     10.60 o 
  10   6   8       14.77        5.49     12.06 o 
  11   6   8        0.45       12.41      6.90 o 
  12   6   8        3.65        1.40      7.23 o 
   1   7   8      154.28      144.57     14.39 o 
   2   7   8       45.24       35.53      9.41 o 
   3   7   8        9.46       11.51     11.64 o 
   4   7   8       18.95       14.44     12.25 o 
   5   7   8        4.85       21.46     12.95 o 
   6   7   8      212.13      166.03     15.41 o 
   7   7   8       26.82       13.93     10.93 o 
   8   7   8        7.57       19.00     12.28 o 
   9   7   8        0.11        6.88     10.86 o 
  10   7   8        0.32       10.27     10.27 o 
  11   7   8        0.76        0.00      7.81 o 
   0   8   8      148.21      108.77     12.53 o 
   1   8   8       64.48       93.14     16.54 o 
   2   8   8       81.66      138.20     16.87 o 
   3   8   8       85.84       83.09     15.54 o 
   4   8   8      212.91      251.63     20.94 o 
   5   8   8       67.64       70.25     15.01 o 
   6   8   8       63.88       47.39     11.34 o 
   7   8   8        1.42        3.24     11.79 o 
   8   8   8        2.35        5.31     11.26 o 
   9   8   8        0.27       23.48     10.80 o 
  10   8   8        6.85        1.87     10.46 o 
   1   9   8        2.74        9.03     13.28 o 
   2   9   8        1.73       13.99     13.99 o 
   3   9   8        0.00        3.45     11.88 o 
   4   9   8        1.02        8.85      8.85 o 
   5   9   8       28.88       31.96     14.65 o 
   6   9   8       23.00       12.59     15.05 o 
   7   9   8       12.51       39.83     11.06 o 
   8   9   8       13.73        1.12     12.69 o 
   9   9   8        4.19       10.26     10.26 o 
   0  10   8        2.45       24.61     12.31 o 
   1  10   8       13.69       28.02     15.84 o 
   2  10   8        1.96        3.86     13.63 o 
   3  10   8        4.00       23.81     11.66 o 
   4  10   8       11.00       38.78     15.69 o 
   5  10   8        0.08       12.43     12.78 o 
   6  10   8        0.50        9.84     13.21 o 
   7  10   8        0.82       12.06     14.37 o 
   1  11   8        3.84        8.39     18.18 o 
   2  11   8        3.38       22.37     14.00 o 
   3  11   8        5.95       16.27     16.27 o 
   1   1   9      898.39      845.99     13.35 o 
   2   1   9     1538.62     1621.00     23.40 o 
   3   1   9       35.51       19.31      6.30 o 
   4   1   9      238.99      216.69     11.99 o 
   5   1   9       94.38       91.21     10.15 o 
   6   1   9      300.65      275.85     10.27 o 
   7   1   9      362.03      385.08     21.62 o 
   8   1   9      335.34      368.26     22.08 o 
   9   1   9      339.07      263.55     19.36 o 
  10   1   9       23.81       44.21     12.33 o 
  11   1   9       45.32       29.72     12.65 o 
  12   1   9       25.65       48.11     11.84 o 
  13   1   9        0.41        8.06      8.06 o 
  14   1   9       21.85       11.09      5.65 o 
   0   2   9      185.03      245.45     11.80 o 
   1   2   9     4063.84     4376.25     43.52 o 
   2   2   9      386.80      367.31     13.78 o 
   3   2   9      238.49      280.18     13.60 o 
   4   2   9      539.56      499.86     18.42 o 
   5   2   9       78.84       67.88      8.67 o 
   6   2   9       32.22       36.27     10.82 o 
   7   2   9       50.50       58.49     12.16 o 
   8   2   9      446.04      521.22     27.42 o 
   9   2   9      106.06      127.52     17.39 o 
  10   2   9       18.08       25.49     12.27 o 
  11   2   9        4.57        5.77     10.60 o 
  12   2   9      131.11      129.16      7.91 o 
  13   2   9        1.60        8.85      6.24 o 
  14   2   9       26.54       12.47      4.77 o 
   1   3   9        0.02        4.06      6.03 o 
   2   3   9     1897.03     1906.88     32.64 o 
   3   3   9        0.33        0.15      6.19 o 
   4   3   9       33.37       20.51      6.74 o 
   5   3   9       10.61        3.98      5.39 o 
   6   3   9       23.16       21.16      8.16 o 
   7   3   9      127.29      125.86     14.94 o 
   8   3   9       21.46       11.09      7.15 o 
   9   3   9       25.50       14.52     12.45 o 
  10   3   9        0.00        6.72     11.21 o 
  11   3   9        7.08        0.94      8.72 o 
  12   3   9        5.68        4.56      6.43 o 
  13   3   9       21.98       11.55      4.56 o 
  14   3   9        0.81        3.91      3.91 o 
   0   4   9      356.08      356.32     15.28 o 
   1   4   9      525.22      499.40     17.86 o 
   2   4   9       22.23       21.88      5.81 o 
   3   4   9       15.24       15.32      9.02 o 
   4   4   9      596.87      607.27     19.15 o 
   5   4   9      269.92      287.35     17.74 o 
   6   4   9      108.90      112.09     14.35 o 
   7   4   9      417.35      462.49     24.71 o 
   8   4   9        8.12       30.63     11.07 o 
   9   4   9       99.50      109.46     16.22 o 
  10   4   9        0.01        8.42     11.26 o 
  11   4   9       22.72       11.06     12.20 o 
  12   4   9        0.00        8.69      8.69 o 
  13   4   9        4.33       10.84      5.36 o 
   1   5   9        3.62        5.92      8.07 o 
   2   5   9       63.02       61.76      8.20 o 
   3   5   9       19.35        3.57      7.55 o 
   4   5   9        0.89        3.72      8.82 o 
   5   5   9      302.69      328.92     22.19 o 
   6   5   9        4.05        0.82     10.01 o 
   7   5   9      239.35      257.61     19.49 o 
   8   5   9        0.29        8.61     10.80 o 
   9   5   9       70.69       33.52     10.70 o 
  10   5   9       11.79        9.24     12.18 o 
  11   5   9       10.11        9.97      7.86 o 
  12   5   9        1.46        0.00      7.57 o 
  13   5   9        0.93        1.55      5.81 o 
   0   6   9        1.83        2.86      7.35 o 
   1   6   9        1.74        2.32      8.17 o 
   2   6   9       20.47       22.23     10.30 o 
   3   6   9        0.00        4.09      9.70 o 
   4   6   9      111.55      109.85     14.80 o 
   5   6   9      106.30      117.60     15.88 o 
   6   6   9      134.91      148.62     18.12 o 
   7   6   9       10.03        4.87     12.05 o 
   8   6   9       16.75       17.74     12.76 o 
   9   6   9        4.97        9.68     10.79 o 
  10   6   9       19.82       10.14     10.63 o 
  11   6   9       18.44       10.69      8.52 o 
  12   6   9        0.29        6.01      6.68 o 
   1   7   9       40.82       40.06      7.30 o 
   2   7   9        3.68        3.71      9.48 o 
   3   7   9       31.45       14.92      6.77 o 
   4   7   9       15.63       23.00     10.16 o 
   5   7   9       72.73      109.21     15.88 o 
   6   7   9       11.67       18.15     11.64 o 
   7   7   9      124.39      144.21     16.20 o 
   8   7   9       47.42       50.85     14.38 o 
   9   7   9       44.13       41.96     13.68 o 
  10   7   9        7.12       12.02      9.94 o 
  11   7   9        0.04        7.63      7.63 o 
   0   8   9       12.13        5.52     13.25 o 
   1   8   9       54.27       41.88     15.76 o 
   2   8   9       35.84       41.35     16.56 o 
   3   8   9        0.04        3.23      9.81 o 
   4   8   9        3.31       18.13     11.69 o 
   5   8   9       23.00       16.25     13.94 o 
   6   8   9       45.12       19.76      9.26 o 
   7   8   9        0.62       11.62     11.62 o 
   8   8   9       13.54        8.59      6.09 o 
   9   8   9       21.55       13.36     10.43 o 
  10   8   9        0.68        6.49      8.15 o 
   1   9   9       19.73       17.91     14.19 o 
   2   9   9       19.40        1.22     13.57 o 
   3   9   9        0.39        4.77     13.76 o 
   4   9   9        0.05        3.60     11.06 o 
   5   9   9        7.51       26.08     13.80 o 
   6   9   9       11.45       26.01     13.42 o 
   7   9   9        6.33        9.26      8.71 o 
   8   9   9        0.20        2.25      9.20 o 
   0  10   9        6.62        2.46     14.13 o 
   1  10   9       41.68       48.31     18.05 o 
   2  10   9        8.22       27.99     13.19 o 
   3  10   9       12.27       35.44     15.91 o 
   4  10   9       34.82       46.84     17.49 o 
   5  10   9       33.56       56.48     15.56 o 
   6  10   9        7.44        4.99     14.04 o 
   1  11   9        0.17        4.47     17.10 o 
   2  11   9       14.92       17.56     16.00 o 
   3  11   9        0.18        7.12     16.36 o 
   0   0  10     4794.67     4439.76     42.01 o 
   1   0  10     6018.47     5476.22     47.37 o 
   2   0  10     2089.05     2258.17     32.86 o 
   3   0  10     2710.13     2605.53     27.57 o 
   4   0  10     1913.89     2063.14     36.42 o 
   5   0  10        0.79        3.83      5.35 o 
   6   0  10       41.09       31.96     10.96 o 
   7   0  10      305.26      285.11     18.91 o 
   8   0  10      202.60      181.43     16.16 o 
   9   0  10      791.08      871.18     37.07 o 
  10   0  10      111.46       65.28     15.05 o 
  11   0  10       91.56      118.77     16.42 o 
  12   0  10      361.91      343.61     23.27 o 
  13   0  10        1.51       12.24      9.67 o 
  14   0  10       68.33       47.64      7.59 o 
   1   1  10     2652.46     2681.54     26.86 o 
   2   1  10      635.30      629.15     13.92 o 
   3   1  10      242.69      268.42     14.55 o 
   4   1  10      258.96      240.66     12.82 o 
   5   1  10      305.35      334.74     11.03 o 
   6   1  10      680.62      676.64     24.79 o 
   7   1  10      916.37     1071.26     32.92 o 
   8   1  10        1.44        9.79     11.31 o 
   9   1  10      200.37      187.29     20.26 o 
  10   1  10      189.53      178.82     20.92 o 
  11   1  10       12.69       13.58     15.39 o 
  12   1  10        3.18        0.94     11.48 o 
  13   1  10       15.74       16.95      8.77 o 
  14   1  10        1.53        8.47      5.75 o 
   0   2  10      776.09      832.52     21.50 o 
   1   2  10      387.60      428.00     16.24 o 
   2   2  10       52.01       31.64      6.54 o 
   3   2  10     3718.69     3677.40     42.97 o 
   4   2  10      274.87      323.63     15.63 o 
   5   2  10      175.56      217.26     14.46 o 
   6   2  10      565.92      609.25     25.49 o 
   7   2  10       14.13       20.44      9.49 o 
   8   2  10       48.27       41.47     13.22 o 
   9   2  10       64.86       64.07     15.43 o 
  10   2  10        3.19        9.25     11.98 o 
  11   2  10       55.48       29.36     13.98 o 
  12   2  10       11.88       11.88      5.98 o 
  13   2  10        4.89        3.24      7.17 o 
  14   2  10        3.84        1.19      3.71 o 
   1   3  10      161.78      150.58      7.80 o 
   2   3  10      228.95      278.55     14.07 o 
   3   3  10      604.37      480.16     17.55 o 
   4   3  10      337.73      397.22     18.86 o 
   5   3  10      291.08      334.85     17.17 o 
   6   3  10        8.06        3.91      8.54 o 
   7   3  10       30.56       24.29     10.16 o 
   8   3  10        1.54        1.89      8.59 o 
   9   3  10      240.21      196.40     22.46 o 
  10   3  10        5.84       10.89     12.51 o 
  11   3  10        1.23       17.39      9.48 o 
  12   3  10        5.90       13.85      8.19 o 
  13   3  10        2.91        6.27      6.39 o 
  14   3  10        1.42        5.61      3.52 o 
   0   4  10     1023.63      914.06     24.89 o 
   1   4  10      378.01      392.80     14.58 o 
   2   4  10        7.06        8.42      6.52 o 
   3   4  10      104.79      109.40     12.10 o 
   4   4  10      344.21      424.03     19.67 o 
   5   4  10      168.04      142.17     14.62 o 
   6   4  10       68.31       89.81     12.33 o 
   7   4  10       11.75       27.27     11.56 o 
   8   4  10        3.81        8.72     11.89 o 
   9   4  10       95.16       89.42     15.87 o 
  10   4  10        7.24       18.99     11.55 o 
  11   4  10        0.06        9.50     11.02 o 
  12   4  10        0.01        3.61      7.50 o 
  13   4  10        1.62        2.08      5.43 o 
   1   5  10       17.61       15.05      8.35 o 
   2   5  10       19.85       15.70      8.46 o 
   3   5  10      122.94       92.16      9.78 o 
   4   5  10       32.36       31.01      9.96 o 
   5   5  10        5.69        9.84      9.84 o 
   6   5  10       30.29       28.12     12.74 o 
   7   5  10       78.21       82.28     16.16 o 
   8   5  10        9.01       10.84      6.79 o 
   9   5  10      199.92      199.30      7.68 o 
  10   5  10        5.49        9.35     10.18 o 
  11   5  10        0.23        3.36      7.15 o 
  12   5  10        0.00        6.81      7.00 o 
  13   5  10        0.21        2.91      5.10 o 
   0   6  10       43.56       35.94      9.82 o 
   1   6  10       25.15        7.41      8.52 o 
   2   6  10        0.42       10.13     10.13 o 
   3   6  10       69.02       67.36     12.77 o 
   4   6  10        9.69        4.46     10.18 o 
   5   6  10      121.18      136.86     16.57 o 
   6   6  10        7.40       24.38     13.14 o 
   7   6  10       47.56       58.47     14.91 o 
   8   6  10        4.61        2.09     12.06 o 
   9   6  10       69.56      106.39     14.19 o 
  10   6  10        0.14        1.84      6.28 o 
  11   6  10       40.56       40.61     10.42 o 
  12   6  10        2.03        0.00      6.90 o 
   1   7  10        4.17        6.67      9.08 o 
   2   7  10      185.00      194.14     18.28 o 
   3   7  10        0.04       13.86     10.64 o 
   4   7  10        2.96        3.03     10.88 o 
   5   7  10        8.69       13.62     13.62 o 
   6   7  10        6.52        7.33     11.91 o 
   7   7  10      132.46      125.94     18.72 o 
   8   7  10        3.89       21.11     11.37 o 
   9   7  10       11.01       17.17      9.88 o 
  10   7  10        0.24        3.74      9.16 o 
  11   7  10        8.37       10.29      9.16 o 
   0   8  10      186.15      159.31     18.42 o 
   1   8  10      302.30      384.69     26.46 o 
   2   8  10       24.26        3.26     15.30 o 
   3   8  10        0.18        5.56      8.61 o 
   4   8  10       19.11       49.44     13.82 o 
   5   8  10       45.94       43.08     11.17 o 
   6   8  10        1.52        7.94     11.84 o 
   7   8  10       27.36       58.69     14.50 o 
   8   8  10        1.05       16.47      8.73 o 
   9   8  10        0.85        3.09      9.26 o 
  10   8  10        2.38       11.04      5.51 o 
   1   9  10       39.16       55.37     18.41 o 
   2   9  10        2.95       35.12     12.93 o 
   3   9  10       31.18       11.21     16.82 o 
   4   9  10       10.62       23.55     12.97 o 
   5   9  10        0.26       12.32     13.60 o 
   6   9  10       27.01       13.39     17.13 o 
   7   9  10        6.13        3.59     13.82 o 
   8   9  10       14.51       11.31      8.14 o 
   0  10  10        1.22       13.85     15.49 o 
   1  10  10       47.11       74.79     18.84 o 
   2  10  10        7.60       16.81     16.81 o 
   3  10  10       48.62       61.85     19.19 o 
   4  10  10       14.31       33.80     14.85 o 
   5  10  10        7.28       23.88     13.77 o 
   6  10  10        1.18       12.93     14.30 o 
   1  11  10        0.31       35.52     15.52 o 
   2  11  10        2.27       25.94     14.37 o 
   1   1  11     3020.83     3070.15     25.19 o 
   2   1  11      207.96      187.78     11.60 o 
   3   1  11      464.07      485.28     15.61 o 
   4   1  11      190.48      165.67     12.31 o 
   5   1  11     1303.34     1370.28     25.26 o 
   6   1  11      921.78      906.21     28.96 o 
   7   1  11       23.24        8.73     11.94 o 
   8   1  11       44.59       75.79     14.31 o 
   9   1  11       54.08       52.38     15.02 o 
  10   1  11      110.92      102.39     17.41 o 
  11   1  11       10.09        3.96     13.31 o 
  12   1  11        7.19       17.02     11.84 o 
  13   1  11       46.92       40.96     11.01 o 
  14   1  11        1.62        2.25      4.47 o 
   0   2  11      278.51      261.00     15.28 o 
   1   2  11        0.01        0.97      6.66 o 
   2   2  11       84.12       93.98      9.33 o 
   3   2  11     2716.75     2676.58     38.93 o 
   4   2  11      793.89      751.64     23.41 o 
   5   2  11       98.73      115.50     12.83 o 
   6   2  11        2.25        4.35      8.56 o 
   7   2  11        0.05       12.37      9.49 o 
   8   2  11      162.68      203.37     17.97 o 
   9   2  11      323.58      374.31     24.02 o 
  10   2  11        0.44       10.09     12.84 o 
  11   2  11        0.79        5.79     11.57 o 
  12   2  11        2.03        2.50      8.57 o 
  13   2  11        3.39        7.57      6.76 o 
  14   2  11        2.98        3.10      4.10 o 
   1   3  11      152.38      131.10      9.54 o 
   2   3  11      306.36      315.01     15.23 o 
   3   3  11      567.99      517.89     11.51 o 
   4   3  11       11.41       22.80      7.60 o 
   5   3  11        0.63        3.47      7.22 o 
   6   3  11      506.51      554.56     26.22 o 
   7   3  11      521.97      538.32     26.00 o 
   8   3  11       20.06       10.44     11.58 o 
   9   3  11      488.25      501.20     31.04 o 
  10   3  11       39.76       27.67     11.81 o 
  11   3  11        0.37        8.17      8.17 o 
  12   3  11        1.90        3.80      9.35 o 
  13   3  11       14.09       10.69      4.15 o 
   0   4  11      424.85      393.03     17.47 o 
   1   4  11       29.98       30.10      6.91 o 
   2   4  11       30.45       21.73      8.61 o 
   3   4  11      464.75      504.58     21.63 o 
   4   4  11        3.56        0.00      7.95 o 
   5   4  11        1.67       16.56      9.63 o 
   6   4  11        0.25        4.28      9.44 o 
   7   4  11      357.99      400.95     22.33 o 
   8   4  11       34.20       44.22     11.99 o 
   9   4  11       31.36       40.92     13.09 o 
  10   4  11        3.71        4.87     11.78 o 
  11   4  11       51.18       40.71     11.76 o 
  12   4  11        0.89        5.68      6.59 o 
  13   4  11        7.12        6.23      6.23 o 
   1   5  11       97.79       66.17     10.87 o 
   2   5  11       61.96       65.44     10.13 o 
   3   5  11       11.93        7.91      9.32 o 
   4   5  11        4.19        4.11     10.35 o 
   5   5  11        0.93        7.10      9.51 o 
   6   5  11       62.17       78.86     14.95 o 
   7   5  11       23.50        7.84      7.72 o 
   8   5  11        1.13        1.05      9.55 o 
   9   5  11       40.51       34.11     12.21 o 
  10   5  11        0.08       10.40     10.40 o 
  11   5  11        2.45        4.97      4.05 o 
  12   5  11        7.78       15.27      6.67 o 
   0   6  11       49.17       46.55     10.73 o 
   1   6  11       54.21       43.93     10.88 o 
   2   6  11       15.65       29.20     10.07 o 
   3   6  11       43.49       28.21     13.18 o 
   4   6  11       65.78       35.68     12.22 o 
   5   6  11      119.57      138.96     17.42 o 
   6   6  11        0.86        4.12     10.73 o 
   7   6  11       90.23       83.25     16.38 o 
   8   6  11       14.74       40.66     11.86 o 
   9   6  11        1.66        7.01      9.91 o 
  10   6  11        3.17        6.48      9.71 o 
  11   6  11       10.52       18.41      9.14 o 
  12   6  11        2.76        1.27      6.79 o 
   1   7  11        0.26        6.13      9.20 o 
   2   7  11       67.17       74.71     14.41 o 
   3   7  11        0.63        2.01      8.62 o 
   4   7  11       16.78       22.15     13.55 o 
   5   7  11       72.82       94.91     15.99 o 
   6   7  11       50.75       60.25     11.43 o 
   7   7  11        5.64       15.39     13.24 o 
   8   7  11        4.72       15.11     10.34 o 
   9   7  11        9.69       21.47      8.46 o 
  10   7  11        0.06        1.83      9.22 o 
  11   7  11        3.46        1.57      8.60 o 
   0   8  11      273.93      263.45     14.21 o 
   1   8  11        2.05        5.91     15.07 o 
   2   8  11       15.21       10.51      9.79 o 
   3   8  11        0.88        1.14     10.28 o 
   4   8  11        1.12        5.83     10.28 o 
   5   8  11       21.94       27.08     13.81 o 
   6   8  11        1.91        8.19     12.91 o 
   7   8  11        0.15       13.87     14.95 o 
   8   8  11        0.00        3.38      8.38 o 
   9   8  11        1.61        8.28     13.70 o 
  10   8  11        2.44        4.49      9.62 o 
   1   9  11       31.76       49.15     16.68 o 
   2   9  11       11.33       15.80     13.77 o 
   3   9  11        0.06       15.06     15.06 o 
   4   9  11       28.32       32.39     12.33 o 
   5   9  11       11.36        5.18     15.14 o 
   6   9  11        0.82        8.78     15.00 o 
   7   9  11        0.68        9.68     11.26 o 
   8   9  11        2.05       11.40     11.00 o 
   0  10  11       26.52       66.02     16.89 o 
   1  10  11       64.21       87.49     21.37 o 
   2  10  11       35.19       83.36     18.04 o 
   3  10  11        1.10       12.87     16.28 o 
   4  10  11        4.62       15.43     17.78 o 
   5  10  11        0.04        5.44     14.70 o 
   6  10  11        1.08       14.50     14.84 o 
   1  11  11        8.52       32.31     19.11 o 
   0   0  12     1830.05     1716.31     29.46 o 
   1   0  12       24.99       23.53      5.99 o 
   2   0  12     5458.38     5690.90     54.66 o 
   3   0  12     4145.07     4591.47     37.14 o 
   4   0  12      342.16      280.88     16.41 o 
   5   0  12       13.84       17.23      5.48 o 
   6   0  12      111.94      115.42     14.45 o 
   7   0  12      890.67      953.82     33.55 o 
   8   0  12       35.39       25.83     11.48 o 
   9   0  12       37.45       51.14     15.73 o 
  10   0  12        1.21       10.29     10.29 o 
  11   0  12       31.64       28.61     14.07 o 
  12   0  12       20.67       32.71     11.24 o 
  13   0  12        6.12        6.73      7.13 o 
  14   0  12        0.29        3.47      4.61 o 
   1   1  12     2644.18     2667.67     37.94 o 
   2   1  12      727.61      743.91     21.75 o 
   3   1  12     1180.25     1333.80     29.86 o 
   4   1  12     1048.56     1111.60     28.47 o 
   5   1  12      320.95      323.20      7.01 o 
   6   1  12        0.01        4.48      5.48 o 
   7   1  12      283.94      323.26     19.69 o 
   8   1  12       34.88       21.59     12.73 o 
   9   1  12      185.14      179.50     18.29 o 
  10   1  12       14.42       22.53     10.44 o 
  11   1  12       55.13       57.67     13.69 o 
  12   1  12        0.40       10.85      9.41 o 
  13   1  12       21.81        8.47      7.52 o 
  14   1  12        0.00        2.06      2.72 o 
   0   2  12      761.53      723.86     22.80 o 
   1   2  12     4015.26     4143.17     47.84 o 
   2   2  12      310.25      316.86     15.95 o 
   3   2  12      665.39      669.33     21.21 o 
   4   2  12        7.28        1.22      6.88 o 
   5   2  12      269.73      312.02     16.49 o 
   6   2  12       19.94       14.96      9.41 o 
   7   2  12      236.55      185.75     16.54 o 
   8   2  12       18.52        1.82     12.28 o 
   9   2  12        9.70        4.85     13.74 o 
  10   2  12       20.98       26.43     11.66 o 
  11   2  12      238.32      255.56     21.18 o 
  12   2  12        9.40        4.03      7.57 o 
  13   2  12       29.84       29.28      5.54 o 
  14   2  12        1.37        1.08      4.02 o 
   1   3  12       31.05       22.34      6.72 o 
   2   3  12      105.99       66.63      9.73 o 
   3   3  12      139.84      106.70     10.22 o 
   4   3  12        6.61        7.98      3.25 o 
   5   3  12      193.61      202.30     14.29 o 
   6   3  12       79.45       48.92     13.42 o 
   7   3  12        5.19       18.58      7.89 o 
   8   3  12        0.80        5.67      6.10 o 
   9   3  12       71.73       65.19     15.25 o 
  10   3  12        0.31        3.91     10.54 o 
  11   3  12        0.00       10.73      7.26 o 
  12   3  12        0.23        4.47      7.95 o 
  13   3  12        2.84        3.67      3.67 o 
   0   4  12        0.46        3.83      8.20 o 
   1   4  12      170.57      160.15     12.43 o 
   2   4  12        0.56        8.28      8.28 o 
   3   4  12      390.31      379.04     19.47 o 
   4   4  12        0.77        5.29      8.48 o 
   5   4  12      118.97      143.91     14.05 o 
   6   4  12       71.76      104.04     13.28 o 
   7   4  12        7.76        6.58     11.35 o 
   8   4  12       69.09       82.32     15.01 o 
   9   4  12        8.29       14.05     11.54 o 
  10   4  12        0.35       10.27     10.27 o 
  11   4  12       23.38       42.75     10.12 o 
  12   4  12        3.86        7.60      6.52 o 
  13   4  12        0.10        3.39      3.39 o 
   1   5  12       18.67       30.82      9.94 o 
   2   5  12       20.62       19.80      7.55 o 
   3   5  12      223.59      214.42     12.24 o 
   4   5  12        1.32        5.13      7.97 o 
   5   5  12       46.56       68.53     11.52 o 
   6   5  12        7.72        6.75     10.56 o 
   7   5  12       99.48      116.84     14.66 o 
   8   5  12        4.85        1.04     12.96 o 
   9   5  12       73.87       85.69     11.90 o 
  10   5  12        0.04        1.92      8.43 o 
  11   5  12        6.15        1.63      5.79 o 
  12   5  12        8.92        6.46      7.60 o 
   0   6  12      159.46      163.57     15.18 o 
   1   6  12      230.42      246.95     18.74 o 
   2   6  12      125.23      117.04     15.81 o 
   3   6  12        0.37       16.14      9.88 o 
   4   6  12        9.51        0.00      7.92 o 
   5   6  12       42.11       62.93     13.19 o 
   6   6  12        7.67        1.11     12.02 o 
   7   6  12       28.60       18.10     13.08 o 
   8   6  12        5.74       11.67     12.65 o 
   9   6  12        0.04       12.74     12.74 o 
  10   6  12        5.68        8.27     10.23 o 
  11   6  12        0.65       11.71      8.50 o 
   1   7  12      178.48      190.02     14.71 o 
   2   7  12       15.66        5.36     10.14 o 
   3   7  12        2.63        1.03     12.61 o 
   4   7  12       30.95       44.07     13.36 o 
   5   7  12        7.07        4.47     13.82 o 
   6   7  12        2.90        3.34     10.59 o 
   7   7  12       22.60       39.39     12.63 o 
   8   7  12        1.09        2.19     11.79 o 
   9   7  12       15.84       21.52     11.57 o 
  10   7  12        8.28        0.93      9.46 o 
  11   7  12       17.82       10.50      4.63 o 
   0   8  12        0.64        8.11     13.60 o 
   1   8  12      225.90      177.45     21.16 o 
   2   8  12       41.12       19.66     12.00 o 
   3   8  12       52.51       62.58     14.63 o 
   4   8  12        0.21        7.36     11.18 o 
   5   8  12       38.60       48.81     17.41 o 
   6   8  12       18.68       20.62     12.11 o 
   7   8  12        8.41       21.17     13.28 o 
   8   8  12        0.10        2.25     10.77 o 
   9   8  12        2.97        6.14     13.31 o 
   1   9  12        1.77       12.64     16.59 o 
   2   9  12       13.89        2.83     18.19 o 
   3   9  12       15.16       19.15     15.84 o 
   4   9  12       44.95       46.94     16.02 o 
   5   9  12        6.26       11.93     13.89 o 
   6   9  12        0.37       16.31     16.31 o 
   7   9  12        5.30        9.76     10.55 o 
   8   9  12        0.00       10.25      4.38 o 
   0  10  12        8.12       16.77     16.77 o 
   1  10  12       42.73       32.68     22.03 o 
   2  10  12        0.00        3.06     17.80 o 
   3  10  12        7.65        1.54     17.62 o 
   4  10  12       13.78       49.29     15.41 o 
   5  10  12        0.00       16.21     16.21 o 
   1   1  13      503.25      525.76     19.60 o 
   2   1  13       26.55       27.01      8.52 o 
   3   1  13      318.38      332.79     12.20 o 
   4   1  13       19.10        4.50      9.14 o 
   5   1  13      159.46      149.00     13.54 o 
   6   1  13      520.18      519.57     23.49 o 
   7   1  13       29.02       20.57     10.72 o 
   8   1  13      218.45      207.61     12.57 o 
   9   1  13       85.51      121.89     13.75 o 
  10   1  13       93.40       94.82     14.17 o 
  11   1  13       59.01       57.45      6.43 o 
  12   1  13        1.92        2.37      8.83 o 
  13   1  13        5.56        1.20      6.32 o 
  14   1  13        9.15        1.83      2.85 o 
   0   2  13     1121.73      990.49     27.58 o 
   1   2  13        0.02        8.82      8.82 o 
   2   2  13      255.97      236.24     14.59 o 
   3   2  13       45.91       21.86      7.98 o 
   4   2  13      561.29      562.82     22.25 o 
   5   2  13       97.06       85.65     12.45 o 
   6   2  13        1.79        9.63      9.63 o 
   7   2  13       52.03       74.98     12.35 o 
   8   2  13       19.17       13.60     11.19 o 
   9   2  13      152.26      193.27     17.70 o 
  10   2  13       36.17       18.89     12.95 o 
  11   2  13        0.98        3.48     10.34 o 
  12   2  13       11.77       12.06      8.82 o 
  13   2  13       16.76       11.70      7.03 o 
   1   3  13      184.55      215.80     13.47 o 
   2   3  13      369.77      365.77     14.15 o 
   3   3  13     1503.50     1530.69     19.66 o 
   4   3  13      122.86       85.30     10.84 o 
   5   3  13      114.03       95.25     11.46 o 
   6   3  13        6.77        1.65      7.96 o 
   7   3  13       32.31       15.05     12.03 o 
   8   3  13       15.43       23.60     10.94 o 
   9   3  13      182.12      153.16     17.95 o 
  10   3  13        0.26        1.91     10.23 o 
  11   3  13       81.23       99.14     13.39 o 
  12   3  13        6.97       21.31      7.36 o 
  13   3  13        4.83        3.57      3.57 o 
   0   4  13      101.78       81.62      9.08 o 
   1   4  13      789.57      718.33     25.67 o 
   2   4  13      139.91      147.56     13.69 o 
   3   4  13      220.72      232.98     11.51 o 
   4   4  13       15.78       14.84      9.01 o 
   5   4  13      100.51      107.95     13.77 o 
   6   4  13       67.69       60.75     11.39 o 
   7   4  13       62.42       67.57     14.49 o 
   8   4  13       24.80       28.73     12.73 o 
   9   4  13       11.36        4.00     11.86 o 
  10   4  13       15.98       26.34     11.21 o 
  11   4  13        1.59        1.63      9.88 o 
  12   4  13        0.04        2.66      6.45 o 
  13   4  13       20.01       18.60      4.05 o 
   1   5  13       92.27      141.23     14.06 o 
   2   5  13       35.44       33.47     10.10 o 
   3   5  13        0.28        6.87      7.74 o 
   4   5  13      101.19       71.50     10.12 o 
   5   5  13       71.48       57.29     13.29 o 
   6   5  13       28.21       15.75     11.01 o 
   7   5  13       62.50       80.48     15.64 o 
   8   5  13       18.59       20.68     11.67 o 
   9   5  13        1.17        1.96     10.77 o 
  10   5  13        7.17        5.58      9.89 o 
  11   5  13       22.03        0.78     10.65 o 
  12   5  13        0.31        2.46      7.13 o 
   0   6  13      763.42      782.41     20.56 o 
   1   6  13      205.84      206.48     19.48 o 
   2   6  13      202.55      246.02     19.79 o 
   3   6  13        1.77        0.00      9.69 o 
   4   6  13       56.88       65.13     13.18 o 
   5   6  13       15.17       17.74     11.93 o 
   6   6  13       18.25        4.26     14.31 o 
   7   6  13       21.47       21.59     11.90 o 
   8   6  13        2.81       11.71     12.09 o 
   9   6  13        2.09        7.06     12.10 o 
  10   6  13        0.18        0.90     10.41 o 
  11   6  13        0.59       10.59      7.52 o 
   1   7  13       86.05      116.09     19.39 o 
   2   7  13       16.74        5.63     12.93 o 
   3   7  13        0.04        1.20     10.12 o 
   4   7  13       10.88       17.12     13.92 o 
   5   7  13        8.20       14.74     14.74 o 
   6   7  13       29.67       31.22     13.13 o 
   7   7  13        5.72       14.17     14.17 o 
   8   7  13       23.83       18.65     12.85 o 
   9   7  13        7.61        1.98      7.32 o 
  10   7  13        2.27        4.47     10.48 o 
   0   8  13       23.47       28.69     14.64 o 
   1   8  13       78.04       88.22     15.33 o 
   2   8  13      103.25      114.64     21.79 o 
   3   8  13       30.34       24.27     17.27 o 
   4   8  13      101.21      125.64     20.51 o 
   5   8  13       22.25       15.07     11.51 o 
   6   8  13       29.23       49.36     14.69 o 
   7   8  13        3.55       15.18     15.18 o 
   8   8  13        0.40        1.16     10.16 o 
   9   8  13        2.36        5.07      7.50 o 
   1   9  13        1.63       18.80     18.80 o 
   2   9  13        1.11       11.59     16.02 o 
   3   9  13        3.56        5.72     14.97 o 
   4   9  13       31.78       58.32     18.05 o 
   5   9  13        1.24        5.41     12.66 o 
   6   9  13       35.78       11.75     10.29 o 
   7   9  13        8.39       18.54     12.65 o 
   0  10  13       12.77       13.57     18.57 o 
   1  10  13        1.10        9.71     19.11 o 
   2  10  13        7.55        3.13     16.86 o 
   3  10  13       15.90       21.63     19.49 o 
   4  10  13        0.49       11.96     15.58 o 
   5  10  13        2.43       18.66     16.52 o 
   0   0  14      264.32      273.81     14.89 o 
   1   0  14      128.81      158.25     11.89 o 
   2   0  14      176.28      185.35     13.19 o 
   3   0  14      955.93      967.58     23.18 o 
   4   0  14        3.76        0.00      8.24 o 
   5   0  14      242.39      201.02     15.55 o 
   6   0  14       24.03       38.24     11.00 o 
   7   0  14       10.48        6.26     12.21 o 
   8   0  14       19.23       14.02      7.10 o 
   9   0  14      203.86      148.55     19.48 o 
  10   0  14      108.17      125.32     16.62 o 
  11   0  14        6.47        2.99     12.43 o 
  12   0  14       31.71       36.56      9.64 o 
  13   0  14       56.36       29.98      8.11 o 
   1   1  14       13.78       10.43      7.26 o 
   2   1  14      101.25      138.83     12.06 o 
   3   1  14       88.63      108.94     11.97 o 
   4   1  14      269.76      273.40     16.98 o 
   5   1  14      428.50      430.25     16.58 o 
   6   1  14      248.60      256.45     13.89 o 
   7   1  14       76.14       68.13     11.79 o 
   8   1  14        1.12        9.39      9.39 o 
   9   1  14        8.09       11.75     11.75 o 
  10   1  14       86.83      111.57     15.01 o 
  11   1  14      143.52      136.10     10.32 o 
  12   1  14        5.86        8.75      9.66 o 
  13   1  14        0.04        6.06      6.06 o 
   0   2  14        3.00       15.59     15.59 o 
   1   2  14     1270.74     1359.03     32.38 o 
   2   2  14      356.21      355.39     18.21 o 
   3   2  14      219.54      212.86     15.30 o 
   4   2  14      796.14      763.60     26.35 o 
   5   2  14        0.09        3.73      8.28 o 
   6   2  14       13.27        0.00      9.20 o 
   7   2  14       14.95       18.96     10.01 o 
   8   2  14      213.05      189.47     19.76 o 
   9   2  14       32.95       24.27     12.37 o 
  10   2  14        2.61        8.23     10.63 o 
  11   2  14        0.15        4.23      9.66 o 
  12   2  14       11.07        3.52      7.88 o 
  13   2  14        0.30        1.55      5.62 o 
   1   3  14      137.48      154.95     13.26 o 
   2   3  14      156.18      114.22     11.50 o 
   3   3  14       73.05       61.29      9.76 o 
   4   3  14        0.32        4.35      5.04 o 
   5   3  14       24.90       10.18      9.22 o 
   6   3  14       33.84       37.69      9.99 o 
   7   3  14      121.95      103.64     14.64 o 
   8   3  14       46.42       46.55      9.23 o 
   9   3  14       11.11        5.72     11.81 o 
  10   3  14       22.96       10.02     10.24 o 
  11   3  14        0.44        7.57      7.57 o 
  12   3  14        1.04        2.02      7.41 o 
  13   3  14        2.61        5.07      5.07 o 
   0   4  14      251.34      261.32     17.75 o 
   1   4  14        9.87        4.63      8.97 o 
   2   4  14       59.52       32.04     10.07 o 
   3   4  14      238.19      294.49     18.99 o 
   4   4  14      396.06      322.74     19.52 o 
   5   4  14      151.19      141.10     14.86 o 
   6   4  14        0.77        0.95     10.48 o 
   7   4  14        1.21       11.42      9.97 o 
   8   4  14       25.02       34.37     11.00 o 
   9   4  14        9.62       21.38     11.33 o 
  10   4  14        8.87        3.60     10.41 o 
  11   4  14        2.35        5.56      8.78 o 
  12   4  14        2.35        5.61      6.60 o 
   1   5  14        0.83        5.19      8.90 o 
   2   5  14        0.05        1.75      9.79 o 
   3   5  14      132.38      114.91     13.40 o 
   4   5  14        0.21        9.38      9.38 o 
   5   5  14      100.20      117.47     14.58 o 
   6   5  14       24.60       13.02     11.24 o 
   7   5  14        8.27       19.48     11.32 o 
   8   5  14       17.20        8.24      8.85 o 
   9   5  14       20.57       32.59     11.02 o 
  10   5  14       13.47        0.93     10.82 o 
  11   5  14       20.31        8.42      6.15 o 
  12   5  14        2.49        6.24      6.24 o 
   0   6  14       63.96       55.28      7.07 o 
   1   6  14      239.80      295.66     22.07 o 
   2   6  14        6.92       20.54     13.44 o 
   3   6  14       31.85       36.28     10.37 o 
   4   6  14      120.98      123.05     15.94 o 
   5   6  14       59.35       90.08     16.80 o 
   6   6  14       52.15       54.53     14.14 o 
   7   6  14        4.51        0.00     10.65 o 
   8   6  14        2.65       12.22     12.22 o 
   9   6  14        8.29        7.95     11.56 o 
  10   6  14        0.00        9.76      8.39 o 
  11   6  14        0.29        2.89      7.41 o 
   1   7  14       17.61        9.47     14.35 o 
   2   7  14       62.74       72.24     14.85 o 
   3   7  14        8.07        9.78      9.78 o 
   4   7  14       17.31        2.33     14.29 o 
   5   7  14       20.83       36.72     13.04 o 
   6   7  14       74.15       64.72     14.08 o 
   7   7  14        2.95        0.00     13.20 o 
   8   7  14       11.18       24.06     11.53 o 
   9   7  14        3.19       10.02     12.12 o 
  10   7  14        0.36       11.22      8.20 o 
   0   8  14        0.01        8.01     13.82 o 
   1   8  14        1.72       32.72     14.60 o 
   2   8  14        4.25       14.85      9.85 o 
   3   8  14       43.50       47.81     17.19 o 
   4   8  14        0.51        6.50      7.95 o 
   5   8  14        3.17        6.44     13.98 o 
   6   8  14        7.51       12.54     12.54 o 
   7   8  14        2.97        7.24     14.36 o 
   8   8  14       21.54       32.28     12.79 o 
   9   8  14       36.86       17.83      6.44 o 
   1   9  14       16.48       40.17     18.32 o 
   2   9  14        6.19        5.96     14.62 o 
   3   9  14        1.15       30.92     14.12 o 
   4   9  14        0.96       10.00     14.08 o 
   5   9  14        6.04        9.50      9.50 o 
   6   9  14        0.00        1.34     11.53 o 
   7   9  14        4.60       15.47     15.47 o 
   0  10  14        2.52       21.56     16.79 o 
   1  10  14        1.46       20.70     20.70 o 
   2  10  14        0.00       20.06     20.06 o 
   3  10  14        1.73        1.87     16.56 o 
   4  10  14        1.96        1.49     16.21 o 
   1   1  15      117.06       92.00      9.64 o 
   2   1  15      226.30      231.26     17.39 o 
   3   1  15       19.66       23.48      8.12 o 
   4   1  15      231.87      260.89     16.55 o 
   5   1  15        0.00        1.66      5.72 o 
   6   1  15       39.75       26.50      6.43 o 
   7   1  15       41.96       52.61     13.49 o 
   8   1  15       21.04       22.51      8.53 o 
   9   1  15       85.98       95.45     14.29 o 
  10   1  15        0.12        3.83     11.16 o 
  11   1  15       35.66       11.82      6.28 o 
  12   1  15        4.03       14.51      7.26 o 
  13   1  15        3.29        1.99      5.14 o 
   0   2  15      982.66     1074.18     30.86 o 
   1   2  15      336.25      376.71     20.27 o 
   2   2  15      274.30      314.29     17.90 o 
   3   2  15      347.72      345.23     18.79 o 
   4   2  15       69.40       86.30     12.71 o 
   5   2  15        7.98       31.57      9.21 o 
   6   2  15       10.70       18.45      9.78 o 
   7   2  15       20.05       20.39      9.66 o 
   8   2  15       26.01       37.71     11.64 o 
   9   2  15        7.22        8.37     10.48 o 
  10   2  15       61.18       77.11     12.21 o 
  11   2  15        5.27        6.39      8.76 o 
  12   2  15       11.65        3.88      7.96 o 
  13   2  15        0.16        7.75      4.57 o 
   1   3  15      397.43      376.63     14.67 o 
   2   3  15       78.40       66.93     10.32 o 
   3   3  15        3.19       12.01      6.70 o 
   4   3  15        0.00        5.49      5.77 o 
   5   3  15      608.50      579.81     16.41 o 
   6   3  15      445.14      440.24     22.43 o 
   7   3  15       10.94       14.41     10.51 o 
   8   3  15       94.77       64.17     11.97 o 
   9   3  15        0.32       22.19      9.85 o 
  10   3  15        5.09        1.77      8.99 o 
  11   3  15       33.25       32.00      4.97 o 
  12   3  15        1.20        6.65      6.65 o 
  13   3  15        4.30        3.77      3.00 o 
   0   4  15       71.81       60.50     12.25 o 
   1   4  15      226.67      200.82     15.73 o 
   2   4  15      182.18      229.84     16.88 o 
   3   4  15      812.24      913.25     32.28 o 
   4   4  15      284.30      268.95     20.23 o 
   5   4  15       32.74       49.66     12.96 o 
   6   4  15        1.32       12.56     12.56 o 
   7   4  15       19.19       26.81     12.63 o 
   8   4  15        0.82       23.27      8.24 o 
   9   4  15       35.68       37.81     12.38 o 
  10   4  15        7.87        3.47      9.95 o 
  11   4  15        0.13        4.54      8.05 o 
  12   4  15        8.54        4.63      6.70 o 
   1   5  15       30.39       58.02     12.46 o 
   2   5  15      514.89      500.57     26.54 o 
   3   5  15      160.89      182.22     17.24 o 
   4   5  15      256.50      298.25     22.84 o 
   5   5  15      197.42      183.38     18.71 o 
   6   5  15        3.50       11.15     11.02 o 
   7   5  15        9.08       20.45      7.67 o 
   8   5  15       13.63        8.15     11.22 o 
   9   5  15        0.42        0.00      8.80 o 
  10   5  15        0.98        2.63      8.87 o 
  11   5  15        5.38       14.47      8.22 o 
  12   5  15        1.25        2.16      5.55 o 
   0   6  15      265.31      291.52     23.91 o 
   1   6  15        0.08        6.58     13.47 o 
   2   6  15      191.20      215.36     21.44 o 
   3   6  15       33.01       51.68     14.15 o 
   4   6  15        0.75        7.67      8.39 o 
   5   6  15       27.96       16.50     13.84 o 
   6   6  15        9.31       14.30     13.76 o 
   7   6  15       11.38       25.13     12.26 o 
   8   6  15        0.54       13.73     11.35 o 
   9   6  15        1.53       10.75     10.94 o 
  10   6  15        1.82        8.55      6.86 o 
  11   6  15        1.02        1.40      7.23 o 
   1   7  15        1.58        6.28     15.00 o 
   2   7  15       12.55       29.81     14.60 o 
   3   7  15       17.26        7.28     15.61 o 
   4   7  15       80.42      111.96     17.93 o 
   5   7  15       54.55       61.62     17.39 o 
   6   7  15       54.22       60.60     14.92 o 
   7   7  15        4.67       14.81     14.81 o 
   8   7  15       45.45       49.84     14.68 o 
   9   7  15        0.45       15.59     10.31 o 
  10   7  15       19.24       15.75      9.55 o 
   0   8  15        4.14       18.42     16.79 o 
   1   8  15        2.69       12.95     10.17 o 
   2   8  15      144.42      150.20     15.56 o 
   3   8  15       31.70       72.99     18.70 o 
   4   8  15       55.22       44.40     14.90 o 
   5   8  15        3.88        1.36     15.53 o 
   6   8  15        1.56       15.63     15.63 o 
   7   8  15        3.97       11.98     14.60 o 
   8   8  15        0.94        5.48     11.16 o 
   1   9  15       15.92       17.74     17.58 o 
   2   9  15        0.02        1.57     17.68 o 
   3   9  15       13.10       33.44     16.05 o 
   4   9  15        4.92        5.93     16.36 o 
   5   9  15        0.15        2.75      7.47 o 
   6   9  15       12.59       34.43     15.67 o 
   0  10  15        1.44       15.86     18.11 o 
   1  10  15        2.42        3.55     18.23 o 
   2  10  15        0.90        1.70     17.88 o 
   3  10  15       23.44       27.85     20.45 o 
   0   0  16     2682.77     2315.99     39.29 o 
   1   0  16      388.42      378.26     18.37 o 
   2   0  16      299.17      291.24     17.47 o 
   3   0  16       43.27       25.07      7.84 o 
   4   0  16        0.44        1.58      7.15 o 
   5   0  16        4.46        3.76     10.15 o 
   6   0  16        3.81        5.00      7.18 o 
   7   0  16       48.49       89.28     16.36 o 
   8   0  16       14.58        8.08     11.81 o 
   9   0  16        2.32        4.65     11.70 o 
  10   0  16       38.37       29.15     12.74 o 
  11   0  16        3.55       15.87      7.57 o 
  12   0  16        0.00        9.02      9.02 o 
  13   0  16        2.91        9.16      5.75 o 
   1   1  16      625.84      620.13     24.52 o 
   2   1  16       50.45       39.94      9.06 o 
   3   1  16      130.60      142.36     14.39 o 
   4   1  16       10.45       21.29      9.65 o 
   5   1  16       43.09       41.25      6.88 o 
   6   1  16        2.24        2.87      9.24 o 
   7   1  16       44.39       46.33     14.02 o 
   8   1  16       13.19        5.02     12.15 o 
   9   1  16        2.43        4.06     12.58 o 
  10   1  16       11.75       30.27     12.06 o 
  11   1  16        2.62       10.77      8.12 o 
  12   1  16        6.34        7.92      6.24 o 
  13   1  16        3.67        5.43      5.43 o 
   0   2  16      379.61      380.82     22.78 o 
   1   2  16     1242.26     1337.06     35.44 o 
   2   2  16      179.92      210.23     16.66 o 
   3   2  16      515.65      534.05     24.03 o 
   4   2  16        0.06        8.06     10.08 o 
   5   2  16        1.57        3.40     10.19 o 
   6   2  16       23.88       37.11     11.64 o 
   7   2  16       10.59       22.02     10.54 o 
   8   2  16       70.66       51.59     13.81 o 
   9   2  16       51.31       46.11     13.09 o 
  10   2  16       10.38       18.18      9.82 o 
  11   2  16       14.14        1.50      8.14 o 
  12   2  16        0.36       10.78      5.71 o 
  13   2  16        3.47        2.02      4.01 o 
   1   3  16      102.58       59.74      9.91 o 
   2   3  16        0.08        7.19      6.02 o 
   3   3  16       34.38       18.37      7.83 o 
   4   3  16      178.03      130.82     12.79 o 
   5   3  16       30.84       11.97      9.24 o 
   6   3  16      115.99      112.04      9.26 o 
   7   3  16      256.34      197.45     17.42 o 
   8   3  16        6.72       13.93     10.60 o 
   9   3  16       27.03       18.19     10.55 o 
  10   3  16        2.28        9.23      9.97 o 
  11   3  16        1.33       11.63      8.54 o 
  12   3  16        9.65        5.65      5.87 o 
   0   4  16       83.13       68.84     12.73 o 
   1   4  16      397.50      452.46     23.95 o 
   2   4  16        0.73        9.56      9.86 o 
   3   4  16        4.15        0.85     11.99 o 
   4   4  16        5.62       33.92     11.40 o 
   5   4  16       21.67       39.42     11.91 o 
   6   4  16        0.00        5.64     11.81 o 
   7   4  16       22.19       28.88     10.50 o 
   8   4  16        0.71        5.68     11.03 o 
   9   4  16        0.98       11.08     11.70 o 
  10   4  16        0.14        9.18      9.36 o 
  11   4  16        3.31        0.68      9.16 o 
  12   4  16        0.01        2.67      5.34 o 
   1   5  16       36.19       32.07     11.37 o 
   2   5  16       26.97       44.42     11.15 o 
   3   5  16      113.68      129.07     16.04 o 
   4   5  16       28.71       31.84     13.87 o 
   5   5  16      206.37      236.27     21.09 o 
   6   5  16      167.29      218.94     20.36 o 
   7   5  16        0.21        8.15     10.51 o 
   8   5  16        1.99       11.98      4.86 o 
   9   5  16        0.45        0.89     10.20 o 
  10   5  16        1.95        8.43      8.43 o 
  11   5  16        2.04        6.80      7.42 o 
   0   6  16       19.46       26.60     14.12 o 
   1   6  16       18.46       18.43     15.07 o 
   2   6  16      123.15      130.11     18.61 o 
   3   6  16      551.45      575.91     23.65 o 
   4   6  16      180.54      227.84     22.04 o 
   5   6  16       13.41        1.11     13.94 o 
   6   6  16       33.29       28.87     15.42 o 
   7   6  16       59.82       42.37     15.86 o 
   8   6  16        3.90        4.14     10.97 o 
   9   6  16        3.00        1.87     11.28 o 
  10   6  16        8.02       10.62      8.06 o 
   1   7  16      178.85      236.98     27.84 o 
   2   7  16       41.90       27.15     11.28 o 
   3   7  16       33.28       11.42      9.59 o 
   4   7  16       41.75       39.94     17.73 o 
   5   7  16       25.31        3.71     16.08 o 
   6   7  16        1.16        3.59      8.07 o 
   7   7  16       10.65        2.33     14.35 o 
   8   7  16        0.10        2.16     11.20 o 
   9   7  16        9.76        8.55      9.93 o 
   0   8  16       49.04       75.55     21.08 o 
   1   8  16       26.10       24.10      9.53 o 
   2   8  16       10.91        0.00     18.64 o 
   3   8  16       10.42       28.40     14.50 o 
   4   8  16        0.98        6.91     13.12 o 
   5   8  16       17.11        1.35     17.63 o 
   6   8  16        0.36        3.83     14.69 o 
   7   8  16        7.24       10.72      8.95 o 
   8   8  16        0.18       18.33     10.78 o 
   1   9  16        2.34       11.88     18.58 o 
   2   9  16        0.33       18.52     18.52 o 
   3   9  16        7.79        4.67     18.51 o 
   4   9  16        1.85       31.32     14.33 o 
   5   9  16        2.04        0.00     11.52 o 
   6   9  16        4.14        5.26     12.38 o 
   0  10  16        4.70       16.72     19.54 o 
   1  10  16        2.76       23.95     20.84 o 
   2  10  16        0.83       40.58     18.82 o 
   1   1  17       15.29       17.31     10.55 o 
   2   1  17      501.08      587.52     24.50 o 
   3   1  17       40.15       46.54     11.05 o 
   4   1  17        0.87        4.36      9.65 o 
   5   1  17       28.19        7.45      6.99 o 
   6   1  17       41.33       24.68     11.35 o 
   7   1  17       68.73       97.08     16.78 o 
   8   1  17        8.89        4.18     11.44 o 
   9   1  17        2.20        1.00     11.32 o 
  10   1  17        0.01       12.32      8.46 o 
  11   1  17        1.69        8.64      8.64 o 
  12   1  17       15.65        6.33      6.51 o 
  13   1  17        5.79        0.84      4.54 o 
   0   2  17      169.03      149.56     21.83 o 
   1   2  17      209.14      203.42     18.84 o 
   2   2  17        6.08       11.52      8.44 o 
   3   2  17        1.04       17.51     10.03 o 
   4   2  17       72.38       87.59     12.03 o 
   5   2  17      120.37      145.62     15.22 o 
   6   2  17        0.11        0.97      9.91 o 
   7   2  17       34.16        1.86     11.85 o 
   8   2  17       71.12       88.94     14.35 o 
   9   2  17        9.43        7.41     12.05 o 
  10   2  17       39.54       15.28     10.41 o 
  11   2  17        0.12        2.21      7.01 o 
  12   2  17        1.52       11.73      5.56 o 
   1   3  17      137.21       99.00     15.20 o 
   2   3  17        0.92        1.66     11.12 o 
   3   3  17      141.46      150.95     11.76 o 
   4   3  17      294.99      302.04     19.59 o 
   5   3  17       10.19        6.29      8.61 o 
   6   3  17       89.66       76.57      8.30 o 
   7   3  17        9.95        2.87      7.75 o 
   8   3  17       21.21       21.36     10.62 o 
   9   3  17        2.99        5.33      8.21 o 
  10   3  17        0.61        2.43      8.55 o 
  11   3  17        1.78        4.79      5.07 o 
  12   3  17        0.14        2.08      5.72 o 
   0   4  17       35.48       38.46     12.72 o 
   1   4  17        9.79       16.31     12.38 o 
   2   4  17        0.02        5.57     12.32 o 
   3   4  17      183.73      129.02     13.16 o 
   4   4  17       40.35       37.44     12.72 o 
   5   4  17        4.58        5.66     10.65 o 
   6   4  17       60.70       54.98     13.42 o 
   7   4  17       69.82       81.26     13.36 o 
   8   4  17       27.47        6.67     11.90 o 
   9   4  17        0.18        7.14      8.90 o 
  10   4  17        1.51        7.22      6.66 o 
  11   4  17        3.75        4.61      6.46 o 
  12   4  17        0.50        1.44      4.67 o 
   1   5  17       15.56       19.31     13.41 o 
   2   5  17        0.73        5.20     12.56 o 
   3   5  17       13.53        7.20     13.67 o 
   4   5  17      147.32      160.06     12.72 o 
   5   5  17      145.11      166.63     18.96 o 
   6   5  17       15.72       30.04     13.10 o 
   7   5  17       19.96        5.13     10.50 o 
   8   5  17        6.60       13.69      7.76 o 
   9   5  17       20.05        8.20      7.17 o 
  10   5  17        4.41        3.94      8.64 o 
  11   5  17       11.37       17.05      7.02 o 
   0   6  17      269.62      297.84     26.21 o 
   1   6  17       10.98       18.35     13.92 o 
   2   6  17      162.07      165.11     12.57 o 
   3   6  17       33.51       18.63     16.82 o 
   4   6  17       30.40       36.84     11.75 o 
   5   6  17        0.11        9.11     12.92 o 
   6   6  17        0.44        8.91     12.99 o 
   7   6  17        1.11       11.90     11.90 o 
   8   6  17       83.18       94.20     17.09 o 
   9   6  17        1.02        2.71     10.61 o 
  10   6  17        8.82       16.22      8.57 o 
   1   7  17        8.71       16.80     18.81 o 
   2   7  17       98.62       98.71     19.10 o 
   3   7  17        2.65       16.48     16.48 o 
   4   7  17      182.89      219.86     25.39 o 
   5   7  17        2.91       12.44     15.28 o 
   6   7  17       48.58       21.60     13.73 o 
   7   7  17        5.41        4.50     12.93 o 
   8   7  17        5.67        4.11      8.22 o 
   9   7  17        2.54        6.40      5.02 o 
   0   8  17        0.11       16.01     16.01 o 
   1   8  17        8.07        9.54     13.97 o 
   2   8  17       40.50        6.01     17.34 o 
   3   8  17        6.93        2.90     15.28 o 
   4   8  17        2.87        7.01     13.73 o 
   5   8  17        0.30       17.47     10.45 o 
   6   8  17        6.19        5.05     14.67 o 
   7   8  17        0.01       11.70      9.36 o 
   1   9  17       10.33       36.89     20.41 o 
   2   9  17       13.71       30.23     21.07 o 
   3   9  17       14.07       44.80     20.15 o 
   4   9  17        3.22        4.59     19.06 o 
   5   9  17        0.04        7.12     13.97 o 
   0  10  17        1.46       11.75     20.94 o 
   0   0  18        0.17        6.13     12.41 o 
   1   0  18     1814.52     1864.94     43.03 o 
   2   0  18      255.04      222.05     16.64 o 
   3   0  18        2.06        0.95      9.11 o 
   4   0  18       44.71       34.16     12.96 o 
   5   0  18       12.45       20.77      9.64 o 
   6   0  18       53.86       67.37     14.82 o 
   7   0  18      112.12      153.52     19.04 o 
   8   0  18       44.67       69.61     15.08 o 
   9   0  18        2.42       22.22     12.07 o 
  10   0  18       37.73       68.10     14.99 o 
  11   0  18        6.48        9.00      9.60 o 
  12   0  18        3.00        3.79      6.95 o 
   1   1  18      190.68      224.04     17.72 o 
   2   1  18       15.51       12.03     11.08 o 
   3   1  18       69.97       41.09     12.64 o 
   4   1  18       28.82       43.27      9.95 o 
   5   1  18      150.13      150.89     13.21 o 
   6   1  18      151.45      155.11     12.37 o 
   7   1  18       25.26       45.45     11.47 o 
   8   1  18       50.25       54.39     14.75 o 
   9   1  18       30.57       37.78     12.56 o 
  10   1  18        3.74       14.34      8.90 o 
  11   1  18        4.24        1.63      9.45 o 
  12   1  18        0.04        1.25      4.03 o 
   0   2  18      213.96      260.23     21.63 o 
   1   2  18       75.83       62.72     11.49 o 
   2   2  18        0.21       17.72      9.24 o 
   3   2  18      486.50      493.13     27.05 o 
   4   2  18      109.03      116.95     15.09 o 
   5   2  18        6.35       16.16      9.32 o 
   6   2  18       80.33       70.35     14.89 o 
   7   2  18        6.57       24.73     12.89 o 
   8   2  18        0.06       10.75     10.39 o 
   9   2  18        5.17       16.81      9.16 o 
  10   2  18        0.30        2.52      8.62 o 
  11   2  18        8.13        3.54      8.10 o 
  12   2  18        0.02        2.63      4.97 o 
   1   3  18        0.70        8.21      8.21 o 
   2   3  18      341.56      340.18     15.09 o 
   3   3  18      160.31      168.14     16.59 o 
   4   3  18       63.14       35.46      8.87 o 
   5   3  18      109.04       92.67     16.66 o 
   6   3  18       58.17       61.37     10.91 o 
   7   3  18        2.79        3.81     11.08 o 
   8   3  18        1.59        0.90      9.54 o 
   9   3  18       26.99       21.10     11.39 o 
  10   3  18        6.40       19.64      7.95 o 
  11   3  18        6.18        4.52      6.69 o 
  12   3  18        0.00        1.43      5.01 o 
   0   4  18       23.17        9.61     13.50 o 
   1   4  18       47.29       42.70     14.17 o 
   2   4  18      157.28      171.11     17.03 o 
   3   4  18        6.27       12.77     13.21 o 
   4   4  18        2.28        7.88      9.14 o 
   5   4  18        1.30       15.72     11.83 o 
   6   4  18       17.14       13.87     12.21 o 
   7   4  18       63.35       65.36     12.42 o 
   8   4  18        6.63        6.61     12.16 o 
   9   4  18       14.64       19.11      9.23 o 
  10   4  18        1.08        4.58      8.73 o 
  11   4  18       11.96       17.21      6.33 o 
   1   5  18        5.09       11.44     11.78 o 
   2   5  18      282.64      331.84     24.90 o 
   3   5  18      102.05      115.13     17.63 o 
   4   5  18       31.14       25.69      9.04 o 
   5   5  18        4.65        8.43     13.12 o 
   6   5  18       24.96       26.22     12.80 o 
   7   5  18        4.07       16.25     10.49 o 
   8   5  18        9.72        0.92     11.80 o 
   9   5  18       14.33       15.72      8.56 o 
  10   5  18        0.98        3.00      8.10 o 
  11   5  18        0.64        1.18      6.28 o 
   0   6  18      676.72      651.72     35.24 o 
   1   6  18      121.34      117.96     23.09 o 
   2   6  18      117.11      106.18     15.90 o 
   3   6  18       59.48       77.60     17.78 o 
   4   6  18       47.96       35.48     10.82 o 
   5   6  18        0.16        3.48     13.78 o 
   6   6  18       13.92       31.35     11.89 o 
   7   6  18        0.21        1.04     11.10 o 
   8   6  18        0.57        8.93     11.19 o 
   9   6  18        2.39       23.59      9.25 o 
  10   6  18        5.57        9.46      7.61 o 
   1   7  18        0.84        0.00     12.99 o 
   2   7  18       17.68       22.50      8.26 o 
   3   7  18        1.96        0.00     15.26 o 
   4   7  18       10.28        9.15     15.72 o 
   5   7  18        2.27        7.55     14.06 o 
   6   7  18       23.40       17.92     10.42 o 
   7   7  18        0.23       12.29     13.37 o 
   8   7  18        3.67        3.06      9.72 o 
   9   7  18        1.29        4.31      8.15 o 
   0   8  18       42.98       57.80     14.85 o 
   1   8  18        0.02       26.45     16.61 o 
   2   8  18        1.42       17.77     17.77 o 
   3   8  18        8.00        8.99     17.24 o 
   4   8  18        1.25        1.41     17.26 o 
   5   8  18        1.83        4.02     15.02 o 
   6   8  18        6.16       18.86     12.11 o 
   7   8  18        0.15       14.97     12.93 o 
   1   9  18        7.40       12.74     22.02 o 
   2   9  18        0.04       22.43     20.33 o 
   3   9  18       15.07       55.51     19.90 o 
   4   9  18        0.22       17.57     17.57 o 
   5   9  18        5.29        7.06     15.13 o 
   1   1  19      184.65      210.25     17.29 o 
   2   1  19        0.47       10.76     10.76 o 
   3   1  19       11.79        4.80      7.37 o 
   4   1  19        1.32        0.96     11.35 o 
   5   1  19       71.30       50.48     12.38 o 
   6   1  19      108.22       69.23     13.38 o 
   7   1  19       27.86        7.91     12.37 o 
   8   1  19        9.05        6.77     11.63 o 
   9   1  19        7.82       16.06     10.30 o 
  10   1  19       11.31       30.95      8.99 o 
  11   1  19        0.98        3.21      7.75 o 
  12   1  19        0.37        0.59      4.37 o 
   0   2  19       11.84       15.90     15.90 o 
   1   2  19        9.63        0.99     11.37 o 
   2   2  19       13.72       16.31     11.51 o 
   3   2  19      107.50       98.53     15.57 o 
   4   2  19        0.77        3.03     12.45 o 
   5   2  19      268.93      307.29     22.24 o 
   6   2  19       29.08       17.51     11.72 o 
   7   2  19      114.13      110.13     17.12 o 
   8   2  19       57.63       35.13     13.04 o 
   9   2  19        7.92        7.58      9.04 o 
  10   2  19        2.08        0.87      5.44 o 
  11   2  19        6.39        2.02      7.37 o 
  12   2  19        1.84        5.73      5.73 o 
   1   3  19      539.58      557.74     23.39 o 
   2   3  19      158.79      121.97     19.51 o 
   3   3  19       30.17        0.00     14.19 o 
   4   3  19       10.81       13.91     10.88 o 
   5   3  19        3.64       15.94     11.09 o 
   6   3  19        4.40        3.93      6.82 o 
   7   3  19        5.78        0.97      8.75 o 
   8   3  19       40.97       52.06     12.25 o 
   9   3  19       20.77       13.09     10.82 o 
  10   3  19        0.40        4.58      7.95 o 
  11   3  19        0.83        6.61      6.61 o 
   0   4  19     1429.88     1410.12     46.95 o 
   1   4  19      119.33      129.82     18.01 o 
   2   4  19       14.74       25.68     14.09 o 
   3   4  19      473.62      479.47     18.17 o 
   4   4  19      122.15      113.58     10.34 o 
   5   4  19       69.26       67.75     15.56 o 
   6   4  19       74.35       74.98     13.44 o 
   7   4  19        7.54        1.97     12.45 o 
   8   4  19        4.00        7.48     10.87 o 
   9   4  19        0.39        3.40      9.41 o 
  10   4  19        4.44        9.00      9.00 o 
  11   4  19        7.70        2.30      6.04 o 
   1   5  19       14.21       28.28     14.90 o 
   2   5  19      287.73      300.88     27.83 o 
   3   5  19      130.64      144.60     21.51 o 
   4   5  19        9.47       13.83     13.83 o 
   5   5  19      111.39      146.05     18.13 o 
   6   5  19       18.35       39.26     13.25 o 
   7   5  19        5.96       12.24      9.68 o 
   8   5  19        9.62        6.64      7.03 o 
   9   5  19       10.52       79.37      7.60 o 
  10   5  19        2.04        7.76      8.08 o 
   0   6  19        8.35       25.75     14.49 o 
   1   6  19      254.63      293.92     27.12 o 
   2   6  19        0.48        4.02     11.89 o 
   3   6  19       50.50       45.48     13.14 o 
   4   6  19        3.92       21.93     11.18 o 
   5   6  19        0.16       14.60     14.60 o 
   6   6  19        0.19       16.85     11.20 o 
   7   6  19        0.02        0.00     10.97 o 
   8   6  19        2.36        6.77     11.60 o 
   9   6  19        0.00        3.36      9.91 o 
   1   7  19        5.70       41.67     17.19 o 
   2   7  19       43.92       79.23     21.04 o 
   3   7  19       57.18       60.14     19.18 o 
   4   7  19        8.23       21.34     15.26 o 
   5   7  19       76.84       44.39     10.25 o 
   6   7  19        0.68       11.96     11.12 o 
   7   7  19        0.01        5.46     11.33 o 
   8   7  19        0.84        0.96      9.50 o 
   0   8  19       83.13       89.86     26.22 o 
   1   8  19        2.27        6.82     19.08 o 
   2   8  19       20.65       48.92     21.10 o 
   3   8  19       13.16        7.74     11.22 o 
   4   8  19        2.02        8.63     16.16 o 
   5   8  19        2.60       12.13     16.42 o 
   6   8  19        1.61        1.24     13.36 o 
   1   9  19        0.92        5.73     21.52 o 
   2   9  19       19.35        7.11     23.23 o 
   3   9  19        6.20       19.14     19.14 o 
   4   9  19        0.66        7.67     15.49 o 
   0   0  20     1588.40     1554.49     42.72 o 
   1   0  20      544.53      514.02     25.80 o 
   2   0  20       19.89       25.34      9.33 o 
   3   0  20      519.90      441.32     25.06 o 
   4   0  20        7.21       10.64     14.25 o 
   5   0  20      846.92      926.06     36.25 o 
   6   0  20      611.99      620.65     23.84 o 
   7   0  20       23.10       15.50     19.46 o 
   8   0  20      121.63      128.30     16.58 o 
   9   0  20        0.41        0.00     13.60 o 
  10   0  20        2.63       11.67     11.67 o 
  11   0  20        0.39        6.83      9.82 o 
  12   0  20        0.59        0.00      7.11 o 
   1   1  20        8.99       13.73     10.78 o 
   2   1  20      129.35      145.31     16.07 o 
   3   1  20       10.66       13.28      9.06 o 
   4   1  20       38.94       58.57     13.87 o 
   5   1  20      134.64      153.54     18.22 o 
   6   1  20        0.00        6.87      9.36 o 
   7   1  20       62.88       52.81     14.72 o 
   8   1  20       33.70       39.33     13.84 o 
   9   1  20        6.35       11.44     11.44 o 
  10   1  20        1.29       11.62      9.23 o 
  11   1  20        0.94        8.70      7.65 o 
  12   1  20        0.09        0.00      5.54 o 
   0   2  20      553.56      579.74     32.48 o 
   1   2  20       94.04      102.81     19.78 o 
   2   2  20      154.13      131.97     19.99 o 
   3   2  20      320.47      349.61     24.19 o 
   4   2  20       22.03        9.38     13.69 o 
   5   2  20        0.24        5.35     12.78 o 
   6   2  20        2.70       11.91     11.76 o 
   7   2  20        0.32        8.59     12.43 o 
   8   2  20       16.00       13.04     11.09 o 
   9   2  20        0.65        0.92     10.37 o 
  10   2  20        3.90       12.36      6.22 o 
  11   2  20       12.52        8.54      7.06 o 
   1   3  20       34.65       24.41     11.44 o 
   2   3  20       57.04       99.85     18.95 o 
   3   3  20      284.91      288.60     24.10 o 
   4   3  20        0.90       25.25     11.44 o 
   5   3  20      454.67      531.80     29.43 o 
   6   3  20        0.04        7.20     10.87 o 
   7   3  20       18.52        9.37      9.37 o 
   8   3  20       19.90        3.84     12.06 o 
   9   3  20       31.21       39.92     10.32 o 
  10   3  20        7.04        8.87      6.56 o 
  11   3  20        0.00        4.63      3.84 o 
   0   4  20      342.29      429.72     32.35 o 
   1   4  20        3.90       21.46     15.72 o 
   2   4  20      143.94      152.97     22.81 o 
   3   4  20       29.95       51.00     14.04 o 
   4   4  20       46.28       67.44     15.83 o 
   5   4  20       44.62       60.79     13.66 o 
   6   4  20        6.43        2.12     12.16 o 
   7   4  20       32.45       36.90     12.26 o 
   8   4  20        0.78        0.89     10.95 o 
   9   4  20       12.88        3.30      9.91 o 
  10   4  20        1.07        6.92      7.64 o 
  11   4  20        0.03        5.64      5.64 o 
   1   5  20       55.35       56.20     19.82 o 
   2   5  20       60.22       51.00     11.39 o 
   3   5  20       51.23       82.64     17.01 o 
   4   5  20       38.80       48.63     15.22 o 
   5   5  20       70.87       85.15     15.20 o 
   6   5  20       16.80        2.16     12.00 o 
   7   5  20        4.89       25.35      9.99 o 
   8   5  20        4.01        2.78      9.75 o 
   9   5  20        3.07        3.21      7.57 o 
  10   5  20        1.59        8.63      6.10 o 
   0   6  20      173.70      151.54     17.81 o 
   1   6  20       84.33       66.82     19.79 o 
   2   6  20        0.45        9.57     13.46 o 
   3   6  20      127.35      133.74     20.27 o 
   4   6  20        0.11       15.02     11.52 o 
   5   6  20        1.26       13.42     13.42 o 
   6   6  20       62.04       48.48     16.82 o 
   7   6  20       10.44        1.03     12.05 o 
   8   6  20        6.62       14.97      9.37 o 
   9   6  20        3.27        4.80      8.90 o 
   1   7  20        1.03       32.37     16.89 o 
   2   7  20      115.76      117.46     20.48 o 
   3   7  20        0.01        2.87     16.68 o 
   4   7  20        3.61        5.44     17.43 o 
   5   7  20       22.25       12.80     10.64 o 
   6   7  20       18.14       21.36      9.61 o 
   7   7  20       17.88       21.47     13.73 o 
   8   7  20       30.07       11.27     10.78 o 
   0   8  20      123.65      119.22     25.63 o 
   1   8  20       32.90       55.64     21.55 o 
   2   8  20        0.04       16.86     16.37 o 
   3   8  20        0.06        9.47     12.78 o 
   4   8  20       14.18       27.77     18.34 o 
   5   8  20        5.58        0.00     14.48 o 
   6   8  20        3.87       13.36     13.36 o 
   1   9  20        4.56        7.85     23.38 o 
   2   9  20        5.09        0.00     20.90 o 
   3   9  20        0.80       38.66     15.81 o 
   1   1  21      172.62      145.87     17.96 o 
   2   1  21       36.88       47.83     14.41 o 
   3   1  21      399.34      471.10     28.07 o 
   4   1  21      303.53      369.24     24.99 o 
   5   1  21        2.44       10.57     16.35 o 
   6   1  21       15.15        8.41     12.46 o 
   7   1  21        9.31       27.91     12.12 o 
   8   1  21        2.07        3.52     12.83 o 
   9   1  21        1.56        7.77     10.96 o 
  10   1  21        1.23       19.39      9.03 o 
  11   1  21       10.14        3.07      7.99 o 
   0   2  21     1326.00     1460.56     54.02 o 
   1   2  21       84.16       44.70     17.00 o 
   2   2  21      359.59      406.02     28.83 o 
   3   2  21        6.60       12.17     14.58 o 
   4   2  21       62.40       80.17     15.69 o 
   5   2  21       67.24       57.30     17.50 o 
   6   2  21      269.27      290.06     23.99 o 
   7   2  21        0.37       13.40     13.40 o 
   8   2  21        0.00        5.28     10.92 o 
   9   2  21        9.06       29.68      9.69 o 
  10   2  21        0.62        0.79      7.96 o 
  11   2  21        0.97        3.17      6.58 o 
   1   3  21       26.15       17.82     10.29 o 
   2   3  21      105.77      109.54     10.77 o 
   3   3  21       49.51       46.09     16.50 o 
   4   3  21       10.54       17.79     12.46 o 
   5   3  21       70.67       71.44     12.32 o 
   6   3  21       39.03       38.74     14.87 o 
   7   3  21       22.80       15.54      9.96 o 
   8   3  21       36.04       37.69     11.03 o 
   9   3  21        5.61       12.10      8.79 o 
  10   3  21        1.65        0.00      7.69 o 
  11   3  21        0.05        5.23      5.23 o 
   0   4  21        1.17       16.27     16.27 o 
   1   4  21        0.16        6.38     14.65 o 
   2   4  21       12.18       11.02     15.09 o 
   3   4  21      140.15      141.04     20.15 o 
   4   4  21       26.02       33.11     15.20 o 
   5   4  21       15.75       26.58     12.43 o 
   6   4  21       53.83       53.45     13.98 o 
   7   4  21        1.72        1.98     10.10 o 
   8   4  21       15.95       21.28      9.31 o 
   9   4  21       14.90       10.55     10.31 o 
  10   4  21        0.01        3.30      6.90 o 
   1   5  21        4.10        1.40     15.83 o 
   2   5  21        4.93        7.96     15.75 o 
   3   5  21        4.65       30.14     13.03 o 
   4   5  21        0.15        8.44     14.36 o 
   5   5  21        1.75        8.04     12.31 o 
   6   5  21       16.37       11.98      9.51 o 
   7   5  21       30.22        7.05     13.38 o 
   8   5  21       39.64       24.54     12.10 o 
   9   5  21        1.85        7.78      9.21 o 
   0   6  21       42.90       26.11     20.67 o 
   1   6  21        6.71       19.91     19.91 o 
   2   6  21        0.09        1.47     11.11 o 
   3   6  21       17.34        9.53     18.91 o 
   4   6  21        2.10       19.34     12.38 o 
   5   6  21        0.31       13.93     13.93 o 
   6   6  21        1.08       19.26     13.25 o 
   7   6  21        0.05        3.06     11.72 o 
   8   6  21       12.08        6.35     11.38 o 
   1   7  21       19.16       30.57     19.91 o 
   2   7  21       70.44       79.15     24.63 o 
   3   7  21       14.59       20.80     15.98 o 
   4   7  21       24.47       19.36     18.40 o 
   5   7  21       16.78       12.83     14.69 o 
   6   7  21        7.94       12.51     12.51 o 
   7   7  21        8.44        1.03     12.10 o 
   0   8  21        8.90       21.86     15.22 o 
   1   8  21       47.07       55.78     19.90 o 
   2   8  21        1.68        6.86     14.20 o 
   3   8  21        0.33       25.57     17.39 o 
   4   8  21        4.36       14.74     15.00 o 
   5   8  21        4.03        2.74     14.97 o 
   0   0  22      650.91      640.59     31.15 o 
   1   0  22      197.15      182.83     18.56 o 
   2   0  22      132.11       80.74     16.78 o 
   3   0  22        5.80       12.35     12.19 o 
   4   0  22      214.93      148.12     19.32 o 
   5   0  22       78.72       70.35     19.03 o 
   6   0  22       93.76       65.91     14.50 o 
   7   0  22        2.18        5.44     15.03 o 
   8   0  22        1.54        4.04     13.03 o 
   9   0  22       10.71       15.59     15.59 o 
  10   0  22        1.44        9.19     12.07 o 
  11   0  22        0.70        7.45      9.87 o 
   1   1  22       21.18       52.37     16.40 o 
   2   1  22       36.76        9.06     17.12 o 
   3   1  22        2.59        9.18     12.94 o 
   4   1  22        0.30        6.03      9.60 o 
   5   1  22      156.92      224.24     22.71 o 
   6   1  22       87.05       49.98     13.92 o 
   7   1  22       19.25       10.07      8.31 o 
   8   1  22       22.19       12.06     12.73 o 
   9   1  22        1.83        6.65     13.06 o 
  10   1  22        4.63        1.93      8.40 o 
  11   1  22        4.55       18.06      6.13 o 
   0   2  22        4.47       42.80     42.80 o 
   1   2  22      512.32      407.48     25.74 o 
   2   2  22        8.33       10.48     15.64 o 
   3   2  22      110.06      148.77     19.72 o 
   4   2  22       60.58       45.80     17.19 o 
   5   2  22        0.00        8.25     15.30 o 
   6   2  22       26.87       14.85     14.85 o 
   7   2  22       47.05       35.24     17.29 o 
   8   2  22       32.77       26.84     10.26 o 
   9   2  22       21.78       13.49     11.64 o 
  10   2  22        1.44        8.07      7.61 o 
  11   2  22        7.68        3.68      7.08 o 
   1   3  22        2.71       12.69     15.13 o 
   2   3  22      154.68      128.48     17.52 o 
   3   3  22        3.19       20.30     13.38 o 
   4   3  22        2.92        9.40     11.95 o 
   5   3  22       16.50       33.38     12.48 o 
   6   3  22        0.56       10.63     10.63 o 
   7   3  22       17.03        3.15      9.93 o 
   8   3  22        0.92       10.75     10.75 o 
   9   3  22        0.40       11.12      8.20 o 
  10   3  22        9.34       13.36      6.68 o 
   0   4  22       56.88       54.95      8.00 o 
   1   4  22        2.25       10.86     15.40 o 
   2   4  22       41.84       34.81     18.56 o 
   3   4  22       15.54        8.62     11.85 o 
   4   4  22        1.15       15.10     15.10 o 
   5   4  22       13.01       26.47     14.63 o 
   6   4  22       38.31       43.78     13.78 o 
   7   4  22        0.02        8.14     10.08 o 
   8   4  22        8.91       11.06      9.87 o 
   9   4  22        0.54       14.21      6.96 o 
  10   4  22        0.07        1.28      5.85 o 
   1   5  22        6.76        5.82     14.47 o 
   2   5  22       48.41       44.28     12.79 o 
   3   5  22        0.83       27.53     13.07 o 
   4   5  22        1.57        2.52     15.43 o 
   5   5  22       10.60       29.57     13.96 o 
   6   5  22        2.45        6.66      8.60 o 
   7   5  22       11.52        8.10      9.01 o 
   8   5  22        1.97        8.89     11.41 o 
   9   5  22        0.00        2.27      7.00 o 
   0   6  22       10.52       17.20     21.03 o 
   1   6  22        7.96       16.56     16.56 o 
   2   6  22        3.72        9.04     13.30 o 
   3   6  22        1.59        1.36     10.87 o 
   4   6  22       55.39       80.55     15.98 o 
   5   6  22       28.08       16.01     15.14 o 
   6   6  22       14.36       33.99     12.06 o 
   7   6  22        3.81        1.04     12.14 o 
   8   6  22        4.08       10.15     10.15 o 
   1   7  22        7.80       10.55     13.07 o 
   2   7  22        0.05       14.77     19.85 o 
   3   7  22        4.03       16.74     14.80 o 
   4   7  22        1.45        5.66     14.44 o 
   5   7  22       21.13        9.01     11.88 o 
   6   7  22       22.07       32.58     12.33 o 
   0   8  22       26.69       14.43     27.48 o 
   1   8  22        1.47        9.61     10.67 o 
   2   8  22        7.79        8.92     13.63 o 
   3   8  22       10.24       16.26     17.14 o 
   4   8  22       10.46       14.91     18.70 o 
   1   1  23        6.33        7.14     16.94 o 
   2   1  23       27.98        2.48     12.69 o 
   3   1  23       19.90       35.23     15.08 o 
   4   1  23      227.94      229.35     23.35 o 
   5   1  23       27.96       34.48     19.39 o 
   6   1  23      138.57      129.10     19.89 o 
   7   1  23       31.42        7.74      8.31 o 
   8   1  23        1.80        3.62     13.57 o 
   9   1  23       10.68       19.01     12.16 o 
  10   1  23       11.13       17.05     10.38 o 
   0   2  23       91.29       61.03     20.35 o 
   1   2  23        0.00       16.39     12.77 o 
   2   2  23      224.43      246.34     25.10 o 
   3   2  23        3.00        5.03     14.77 o 
   4   2  23      111.96      141.99     20.04 o 
   5   2  23        8.80       11.07     14.66 o 
   6   2  23        2.34        2.39     15.01 o 
   7   2  23        2.49        1.15     11.53 o 
   8   2  23        4.34        5.40     12.72 o 
   9   2  23        0.14        5.80     10.30 o 
  10   2  23        1.64       15.85      7.60 o 
   1   3  23        2.22       13.16     13.16 o 
   2   3  23       92.96       51.88     15.18 o 
   3   3  23        0.00       13.61     13.61 o 
   4   3  23        3.58       13.46      7.33 o 
   5   3  23       22.91       52.61     12.87 o 
   6   3  23        0.70        8.09     12.33 o 
   7   3  23        0.23        5.39      8.83 o 
   8   3  23       21.83       29.55     10.74 o 
   9   3  23        0.19        5.13      8.80 o 
  10   3  23        4.32        8.09      8.09 o 
   0   4  23       43.26       19.80     16.79 o 
   1   4  23        2.77        8.68     14.51 o 
   2   4  23       93.58      122.77     20.54 o 
   3   4  23        0.01        7.90     13.61 o 
   4   4  23       66.27       49.89     16.39 o 
   5   4  23        0.65       11.88     10.84 o 
   6   4  23       11.95        6.67     14.53 o 
   7   4  23        1.73        4.18     11.69 o 
   8   4  23        0.04        5.54     10.80 o 
   9   4  23        0.06        0.00      8.26 o 
   1   5  23        0.48        0.00     16.57 o 
   2   5  23        0.29        0.00     15.17 o 
   3   5  23        2.77        4.10     15.53 o 
   4   5  23       31.99       18.12     14.64 o 
   5   5  23        3.23       12.12     12.74 o 
   6   5  23       30.82        6.72     10.63 o 
   7   5  23        0.04        9.06      8.00 o 
   8   5  23       12.34        0.88     10.51 o 
   0   6  23        2.51       18.20     15.10 o 
   1   6  23        9.55        3.40     19.54 o 
   2   6  23       13.67        6.25     12.50 o 
   3   6  23        1.52        5.86     12.46 o 
   4   6  23        2.61        2.71     10.60 o 
   5   6  23        0.25        1.21     14.55 o 
   6   6  23        0.16       13.56     11.02 o 
   7   6  23        2.17        1.98     11.84 o 
   1   7  23        2.57        5.56     14.52 o 
   2   7  23        0.75       13.08     13.08 o 
   3   7  23        0.00       38.86     14.78 o 
   4   7  23       41.32       28.41     18.51 o 
   5   7  23        0.51        6.40     11.87 o 
   6   7  23       20.57       27.50     12.91 o 
   0   8  23        9.66       53.71     21.84 o 
   1   8  23        6.58       15.79     16.51 o 
   2   8  23       13.07       39.83     19.60 o 
   3   8  23        3.88        1.58     16.68 o 
   0   0  24      240.82      274.82     23.39 o 
   1   0  24      180.32      187.36     20.48 o 
   2   0  24      332.33      290.54     24.01 o 
   3   0  24        4.06        7.31     16.20 o 
   4   0  24      383.09      411.69     28.79 o 
   5   0  24      137.40      173.35     22.72 o 
   6   0  24       51.38       30.42      9.35 o 
   7   0  24       51.05       67.16     15.00 o 
   8   0  24        2.06       17.44     17.44 o 
   9   0  24        1.65       13.87     14.84 o 
  10   0  24        1.80        5.41     12.30 o 
   1   1  24        0.15       15.23     15.23 o 
   2   1  24       74.04       46.37     14.80 o 
   3   1  24       24.71       29.35     16.96 o 
   4   1  24       29.41       28.66     13.36 o 
   5   1  24       12.73       10.53     16.33 o 
   6   1  24        2.17        2.70      7.51 o 
   7   1  24        1.28       10.77     10.77 o 
   8   1  24       11.76        2.50     14.38 o 
   9   1  24        0.75        2.22     11.43 o 
  10   1  24        2.89        8.30     10.03 o 
   0   2  24      150.13      136.86     26.40 o 
   1   2  24       25.55        7.95     14.17 o 
   2   2  24       24.05       49.74     16.76 o 
   3   2  24       26.35       47.98     15.89 o 
   4   2  24        1.76        2.66     15.75 o 
   5   2  24        2.83        5.04     13.06 o 
   6   2  24        2.30        1.25     10.51 o 
   7   2  24        1.49        5.90      9.79 o 
   8   2  24       25.21        5.46     13.42 o 
   9   2  24        1.49       11.49      9.34 o 
  10   2  24        0.71        6.22      7.17 o 
   1   3  24        0.01        4.23     13.23 o 
   2   3  24        1.33       29.96     11.38 o 
   3   3  24        4.99        5.24     14.28 o 
   4   3  24       17.87        3.89     16.58 o 
   5   3  24        1.20       17.36     13.06 o 
   6   3  24        0.74       11.79     10.64 o 
   7   3  24        0.09        7.74     10.54 o 
   8   3  24       11.62       12.68      8.28 o 
   9   3  24        8.80       14.20      8.40 o 
   0   4  24       16.11       22.41     22.41 o 
   1   4  24        6.50       15.13     16.02 o 
   2   4  24       26.23       25.77     18.29 o 
   3   4  24        3.21       10.84     13.93 o 
   4   4  24       12.80       20.76     13.04 o 
   5   4  24        0.03        4.84     10.72 o 
   6   4  24        1.61        8.06     11.44 o 
   7   4  24        0.13        1.02     11.85 o 
   8   4  24        6.51        9.09     10.35 o 
   9   4  24        0.09        7.78      7.78 o 
   1   5  24        0.21       16.83     16.83 o 
   2   5  24       14.35       45.61     15.38 o 
   3   5  24       16.43        1.37     11.98 o 
   4   5  24        0.03        5.25     12.71 o 
   5   5  24        3.16        9.92     12.28 o 
   6   5  24       12.59       18.08     11.66 o 
   7   5  24        0.07       16.03     10.01 o 
   8   5  24        0.38        0.83      9.35 o 
   0   6  24        0.91       20.85     16.74 o 
   1   6  24        0.65        1.80     17.05 o 
   2   6  24        0.15        3.28      7.55 o 
   3   6  24        1.41        0.00     11.02 o 
   4   6  24        0.29       16.84     16.84 o 
   5   6  24        7.49       11.35     12.53 o 
   6   6  24        2.54        5.62     13.58 o 
   7   6  24        0.57        1.96     11.43 o 
   1   7  24        0.90       13.06     13.06 o 
   2   7  24        3.80       19.13     20.09 o 
   3   7  24        2.50       18.19     18.19 o 
   4   7  24        0.04       18.71     11.23 o 
   5   7  24        6.05        2.59      8.77 o 
   0   8  24       13.03        2.31     21.23 o 
   1   1  25       23.49        9.04     16.26 o 
   2   1  25        0.16        5.21     15.65 o 
   3   1  25      137.44      194.76     23.74 o 
   4   1  25        4.66       13.66     13.66 o 
   5   1  25       36.87       25.76     16.97 o 
   6   1  25        8.06        6.75     13.66 o 
   7   1  25        4.38       10.58     10.85 o 
   8   1  25        1.50       14.78     10.45 o 
   9   1  25        0.95        6.53     11.65 o 
  10   1  25        6.55       10.53     10.53 o 
   0   2  25       10.41       23.59     23.59 o 
   1   2  25        1.76       11.18     11.18 o 
   2   2  25       88.59       78.01     21.84 o 
   3   2  25        5.37        8.05     15.94 o 
   4   2  25       38.96       18.70     16.53 o 
   5   2  25       11.35       22.39     14.34 o 
   6   2  25       20.23        0.00     13.98 o 
   7   2  25       12.07       19.29     13.80 o 
   8   2  25        4.21        3.26     11.25 o 
   9   2  25        3.34       22.63      9.22 o 
   1   3  25       10.00        2.99     12.32 o 
   2   3  25       23.74        8.53     11.53 o 
   3   3  25        3.42       15.63     15.63 o 
   4   3  25       74.40       54.68     17.49 o 
   5   3  25        0.47       14.81     14.81 o 
   6   3  25        3.10        3.60     10.43 o 
   7   3  25        5.97       14.49     11.33 o 
   8   3  25       18.96       22.60     11.26 o 
   9   3  25        2.18        1.67      8.39 o 
   0   4  25        7.65        6.66     16.71 o 
   1   4  25        4.80        7.83     12.81 o 
   2   4  25       10.97       17.93     15.61 o 
   3   4  25        0.22        9.87     11.41 o 
   4   4  25        3.98        8.08     12.34 o 
   5   4  25        5.80       18.91     13.25 o 
   6   4  25        4.88       10.39     14.03 o 
   7   4  25        2.93        1.08     11.65 o 
   8   4  25        1.76        3.61      9.16 o 
   1   5  25        0.48       18.43     18.43 o 
   2   5  25        7.22       25.19     16.30 o 
   3   5  25        0.08       27.86     12.04 o 
   4   5  25        8.90       10.90     14.44 o 
   5   5  25        0.19        1.21     12.38 o 
   6   5  25       19.49       29.46     13.09 o 
   7   5  25        7.92       13.93     10.47 o 
   0   6  25        9.31       31.55     21.42 o 
   1   6  25        0.32       22.18     22.18 o 
   2   6  25       12.97        5.04     15.63 o 
   3   6  25        0.59        6.18      9.40 o 
   4   6  25        7.67        4.19     12.58 o 
   5   6  25        0.09        8.84     13.20 o 
   6   6  25        0.16        7.84     11.67 o 
   1   7  25        2.01       31.22     20.06 o 
   2   7  25        2.49       30.22     17.75 o 
   3   7  25        2.80        3.28     16.83 o 
   4   7  25       18.91       21.70     16.06 o 
   0   0  26        0.62       13.04     13.04 o 
   1   0  26       23.71       23.44     11.80 o 
   2   0  26       55.74       55.90     16.25 o 
   3   0  26       39.46       42.17     17.40 o 
   4   0  26        0.05        2.78      8.66 o 
   5   0  26        1.64        0.00     15.32 o 
   6   0  26       24.01       25.57     12.93 o 
   7   0  26        0.02        0.00     14.13 o 
   8   0  26        2.11        5.29     11.84 o 
   9   0  26        1.83        0.00      8.77 o 
   1   1  26        1.36        4.05     13.78 o 
   2   1  26        0.01       14.96     13.20 o 
   3   1  26       22.55       43.86     16.52 o 
   4   1  26        1.94        4.20      7.95 o 
   5   1  26        1.25       13.85     15.36 o 
   6   1  26        2.58       15.09      9.96 o 
   7   1  26        0.85       11.87     11.87 o 
   8   1  26        6.93       17.04     10.86 o 
   9   1  26        0.15        5.28     11.03 o 
   0   2  26       14.19        5.96     11.93 o 
   1   2  26        4.54        7.32     15.49 o 
   2   2  26        2.44       15.17     15.17 o 
   3   2  26        7.75       28.00     15.42 o 
   4   2  26        0.02       13.38     13.38 o 
   5   2  26        1.82        9.46     11.32 o 
   6   2  26       60.09       54.41     16.51 o 
   7   2  26        2.13       29.10     11.07 o 
   8   2  26        0.35       15.16     11.66 o 
   9   2  26        3.14        4.58      8.93 o 
   1   3  26        7.99        6.12     12.76 o 
   2   3  26        9.35       11.93     19.38 o 
   3   3  26       25.64       15.79     16.73 o 
   4   3  26        0.20        1.31     13.15 o 
   5   3  26       10.50       18.29     11.31 o 
   6   3  26       16.77       14.76      9.44 o 
   7   3  26        2.55        5.58      8.94 o 
   8   3  26        9.81       20.44     10.48 o 
   0   4  26        0.40       13.41     13.41 o 
   1   4  26        4.08       14.86     15.92 o 
   2   4  26        8.01       35.60     15.49 o 
   3   4  26        1.24        7.32     12.82 o 
   4   4  26        3.91        8.24     16.21 o 
   5   4  26        0.27        1.26     13.73 o 
   6   4  26        9.16        6.98     12.85 o 
   7   4  26        0.11        6.21     11.10 o 
   1   5  26        3.20        1.77     19.18 o 
   2   5  26        4.28       26.11     11.74 o 
   3   5  26        0.91       19.61     14.40 o 
   4   5  26        6.34        4.15      9.35 o 
   5   5  26        3.72       22.81     14.89 o 
   6   5  26        9.86       22.71     12.22 o 
   0   6  26       17.46       10.26     22.82 o 
   1   6  26        0.61       17.89     17.89 o 
   2   6  26        0.40       13.98     13.98 o 
   3   6  26       20.47       32.88     12.40 o 
   4   6  26        0.01        7.15     14.44 o 
   5   6  26        2.88       12.65     13.10 o 
   1   7  26        0.29        8.05     20.80 o 
   2   7  26        0.43        1.88     15.38 o 
   1   1  27       13.21        7.00     15.74 o 
   2   1  27        3.89       16.23     16.23 o 
   3   1  27        3.79       15.70     15.70 o 
   4   1  27       47.10       25.34      9.71 o 
   5   1  27        4.67       14.00     14.44 o 
   6   1  27        1.05        4.10     10.95 o 
   7   1  27        6.05       10.45      9.20 o 
   8   1  27        0.02       21.45     11.32 o 
   0   2  27       22.16        6.20     19.13 o 
   1   2  27       50.14       71.80     17.91 o 
   2   2  27        0.15        4.37     16.69 o 
   3   2  27       14.42       33.22     14.51 o 
   4   2  27        0.98        6.99     13.38 o 
   5   2  27       11.26        4.18     15.89 o 
   6   2  27       11.74       15.69     14.29 o 
   7   2  27        4.67       25.38     11.27 o 
   8   2  27        0.39        1.05     11.11 o 
   1   3  27       21.36       28.76     15.68 o 
   2   3  27        1.05       13.71     13.22 o 
   3   3  27        1.39        7.37      8.75 o 
   4   3  27       11.76        0.00     14.60 o 
   5   3  27        1.64       14.54     14.54 o 
   6   3  27        0.59        6.20      7.49 o 
   7   3  27        0.09       12.90     12.90 o 
   0   4  27        1.28        3.54     13.04 o 
   1   4  27        9.92       13.61     16.23 o 
   2   4  27       15.09        6.33     18.84 o 
   3   4  27        2.97        7.49     14.84 o 
   4   4  27        0.00        1.37     14.49 o 
   5   4  27       21.28       15.56     17.39 o 
   6   4  27       33.31       28.20     14.96 o 
   7   4  27        0.07       14.36      9.87 o 
   1   5  27        1.60        0.00     18.21 o 
   2   5  27        0.23        8.35     10.91 o 
   3   5  27       10.52        7.72     18.35 o 
   4   5  27        8.39        4.31     13.55 o 
   5   5  27        0.02       15.33      9.83 o 
   0   6  27       18.72       18.26     19.62 o 
   1   6  27        0.66       11.49     19.33 o 
   2   6  27        0.86       31.48     14.80 o 
   3   6  27        1.94       18.99     18.99 o 
   4   6  27        0.01       14.23     16.09 o 
   0   0  28        5.98        1.26     12.00 o 
   1   0  28        0.63        6.55     12.25 o 
   2   0  28        1.33        1.30     13.87 o 
   3   0  28       26.00       32.86     17.45 o 
   4   0  28        6.45       19.53      9.84 o 
   5   0  28       10.52        5.66      8.92 o 
   6   0  28        2.19       26.64     14.20 o 
   7   0  28       34.74       40.64     14.83 o 
   8   0  28        0.33       21.23     11.82 o 
   1   1  28        0.00        9.92     14.86 o 
   2   1  28       14.45       21.32     14.27 o 
   3   1  28        0.45       14.18     14.18 o 
   4   1  28       33.74       14.22      9.09 o 
   5   1  28        0.85       14.15     14.56 o 
   6   1  28        9.66       20.50     14.36 o 
   7   1  28       11.74       11.51      6.69 o 
   8   1  28        5.52       13.75     13.75 o 
   0   2  28        7.99       19.82     19.82 o 
   1   2  28        0.60       14.54     14.54 o 
   2   2  28        2.59        9.01     13.28 o 
   3   2  28       20.14       26.43     16.55 o 
   4   2  28        0.42        5.77     14.13 o 
   5   2  28        5.07       28.89     16.40 o 
   6   2  28        0.19        1.35     13.55 o 
   7   2  28        0.09       12.61     12.61 o 
   1   3  28        0.46       18.03     13.82 o 
   2   3  28        0.00       15.95     15.95 o 
   3   3  28        2.74        5.99     10.79 o 
   4   3  28        5.81        8.62     16.69 o 
   5   3  28       11.73       32.15     16.33 o 
   6   3  28        0.01        3.70      8.74 o 
   7   3  28        0.41        9.37      9.37 o 
   0   4  28        8.34       44.31     19.15 o 
   1   4  28       15.37        1.70     14.02 o 
   2   4  28       12.71        0.00     17.47 o 
   3   4  28        1.90        9.21     15.94 o 
   4   4  28       16.53       12.75     17.52 o 
   5   4  28        6.05       41.72     14.43 o 
   6   4  28        8.56       10.53     11.96 o 
   1   5  28        9.78        3.59     20.39 o 
   2   5  28        4.07        6.73     17.86 o 
   3   5  28        2.23        6.24     17.99 o 
   4   5  28        0.10       11.35     13.11 o 
   0   6  28        1.91       15.07     15.07 o 
   1   6  28        0.05        7.81     11.38 o 
   2   6  28        0.07       19.45     16.07 o 
   1   1  29        0.42       14.37     12.13 o 
   2   1  29       16.26       46.20     12.45 o 
   3   1  29        4.93       13.80     13.80 o 
   4   1  29        1.07       11.10     11.10 o 
   5   1  29        2.26       15.34     15.34 o 
   6   1  29        1.99       14.80     14.80 o 
   7   1  29        0.09        8.77     11.40 o 
   0   2  29        1.60       17.21     17.21 o 
   1   2  29        0.68       15.50     16.77 o 
   2   2  29        2.06       19.74     15.45 o 
   3   2  29        3.15       17.89     15.39 o 
   4   2  29       11.50       15.79     15.67 o 
   5   2  29        6.02       11.04     14.90 o 
   6   2  29        0.50        1.27     12.15 o 
   1   3  29       14.03       28.26     16.17 o 
   2   3  29        3.43        0.00     16.08 o 
   3   3  29        1.06       14.50     14.50 o 
   4   3  29        4.90        4.28     15.54 o 
   5   3  29        0.27       15.63     15.63 o 
   6   3  29        0.03        0.00      7.34 o 
   0   4  29        0.67       22.12     22.12 o 
   1   4  29       13.02       12.28     13.10 o 
   2   4  29        2.00        3.23     17.42 o 
   3   4  29       22.42        9.19     17.68 o 
   4   4  29        0.09       12.79     15.47 o 
   5   4  29        3.86       17.18     17.18 o 
   1   5  29        5.68        0.00     17.61 o 
   2   5  29        5.34       15.32     18.05 o 
   3   5  29        0.00       25.02     14.63 o 
   0   0  30       62.71       50.35     14.71 o 
   1   0  30        0.53        6.58     12.51 o 
   2   0  30        1.34        8.12     12.79 o 
   3   0  30        2.45        1.33     13.58 o 
   4   0  30        0.11       11.15     11.41 o 
   5   0  30        2.60       15.17     15.05 o 
   6   0  30        1.47       15.52     15.52 o 
   1   1  30        0.00       10.19     12.91 o 
   2   1  30       12.97       23.11     16.17 o 
   3   1  30        0.74        2.91     14.41 o 
   4   1  30        4.31        7.07     12.15 o 
   5   1  30        4.36       12.46      8.69 o 
   6   1  30       11.61       10.48     10.82 o 
   0   2  30        3.25       41.60     15.27 o 
   1   2  30        0.36       15.64     15.20 o 
   2   2  30       11.41       22.90     16.15 o 
   3   2  30        1.98       29.74     16.41 o 
   4   2  30        1.55        4.36     14.25 o 
   5   2  30        3.99       10.81     14.70 o 
   1   3  30        3.37        5.02      8.64 o 
   2   3  30        1.04       12.78     15.90 o 
   3   3  30        0.00        0.69     10.97 o 
   4   3  30       12.45       11.37     16.49 o 
   5   3  30        7.79        1.38     15.49 o 
   0   4  30        0.29       18.70     22.11 o 
   1   4  30        0.12       14.04     14.04 o 
   2   4  30        0.25        0.95     16.58 o 
   3   4  30        0.02        3.12     15.18 o 
   1   1  31        0.65       17.04     17.04 o 
   2   1  31        0.01        1.49     14.13 o 
   3   1  31        1.72        5.77     14.16 o 
   4   1  31        0.39        4.15     13.06 o 
   5   1  31        1.52        6.69     11.74 o 
   0   2  31        0.51        4.73     15.85 o 
   1   2  31        8.68       28.03     17.48 o 
   2   2  31        0.05        4.61     16.87 o 
   3   2  31        3.50        2.93     17.42 o 
   4   2  31        0.59        1.37     15.30 o 
   1   3  31        6.17        3.29     16.90 o 
   2   3  31        0.38        3.11     15.70 o 
   3   3  31        5.60       23.99     17.52 o 
   0   4  31        4.02        0.00     19.26 o 
   0   0  32        2.15        7.60     13.83 o 
   1   0  32        0.01        7.76     14.23 o 
   2   0  32        1.88       15.75     11.60 o 
   3   0  32        9.59       25.13     12.21 o 
   1   1  32        4.07       21.29     15.00 o 
   2   1  32        0.89        4.30      9.48 o 
   3   1  32        3.36       11.17     13.98 o 
   0   2  32        3.10        9.33     10.87 o 
   1   2  32        0.13        1.50     11.97 o 
   2   2  32        8.43        3.01     16.01 o 
                                                 
